# Supplementary material for: Mutants of human ACE2 differentially promote SARS-CoV and SARS-CoV-2 spike mediated infection
Source: PLoS Pathog. 2021 Jul 16;17(7):e1009715. doi: 10.1371/journal.ppat.1009715 (PMC8284657; doi:10.1371/journal.ppat.1009715)
Supplement: S1 Table — Descriptions of column titles: pmid—Pubmed ID of publication describing control variants; rationale—rationale for why the variant was included in the study; position—amino acid positions in the ACE2 protein; snv—“yes” indicates that the variant can be created through single nucleotide variation from the human ACE2 sequence; _allele_freq—allele frequency of the variant in the database, _homozygotes—number of homozygous samples of the variant found in the database; _hemizygotes—number of hemizygous males with the variant found in the database; sars_cov2_infection—geometric mean of the normalized SARS-CoV-2 pseudovirus infection values observed in our experiments. (TSV) [file ppat.1009715.s007.tsv]

variant	pmid	rationale	position	snv	gnomad_allele_freq	gnomad_homozygotes	gnomad_hemizygotes	bravo_allele_freq	bravo_homozygotes	bravo_hemizygotes	sars_cov2_infection
I21N	NA	proximal to interface	21	yes	NA	NA	NA	NA	NA	NA	1.35176560746815
I21V	NA	proximal to interface	21	yes	1.09269913075784e-05	0	2	NA	NA	NA	0.95859451700208
E23K	NA	proximal to interface	23	yes	5.45777050075044e-06	0	0	NA	NA	NA	0.786387024707552
K26E	NA	proximal to interface	26	yes	5.45476364509126e-06	0	1	NA	NA	NA	0.872058270864366
K26R	NA	proximal to interface	26	yes	0.00388329646556681	1	282	0.00437493016943336	267	624	1.01078718942876
T27A	NA	proximal to interface	27	yes	1.09099438683388e-05	0	0	NA	NA	NA	0.919154316021577
K31D	15791205	known to affect SARS-CoV binding	31	NA	NA	NA	NA	NA	NA	NA	0.19126937847409
E35K	NA	proximal to interface	35	yes	1.63600074165367e-05	0	1	3.40020014846232e-05	3	3	0.82511814688345
E37K	NA	proximal to interface	37	yes	3.89707816564531e-05	0	4	4.15579997934401e-05	2	7	0.522807835751356
D38H	NA	proximal to interface	38	yes	NA	NA	NA	NA	NA	NA	0.651007293900214
Y41A	15791205	known to affect SARS-CoV binding	41	NA	NA	NA	NA	NA	NA	NA	0.539338148807323
Q42R	NA	proximal to interface	42	yes	NA	NA	NA	NA	NA	NA	1.0364734058027
M82I	NA	proximal to interface	82	yes	2.44177585474364e-05	0	0	6.04480992478784e-05	2	12	0.530633804296002
Y83F	NA	proximal to interface	83	yes	NA	NA	NA	NA	NA	NA	0.81374227188632
G211R	NA	more frequent human variant, distal to interface	211	yes	0.00127988858594378	0	87	0.000974725000560284	58	142	1.12793983908892
G326E	NA	proximal to interface	326	yes	5.51675438306136e-06	0	0	3.77800006390316e-06	0	1	0.900584069732974
E329K	NA	proximal to interface	329	yes	NA	NA	NA	NA	NA	NA	0.962616810722301
G352V	NA	proximal to interface	352	yes	5.75218439202287e-06	0	0	1.51120002556127e-05	1	2	0.545439693657221
K353D	15791205	known to affect SARS-CoV binding	353	NA	NA	NA	NA	NA	NA	NA	0.157175062985657
D355N	NA	proximal to interface	355	yes	1.1743291644648e-05	0	0	7.55601013224805e-06	0	2	0.0346196754721741
R357A	15791205	known to affect SARS-CoV binding	357	NA	NA	NA	NA	NA	NA	NA	0.0416995843476302
R357T	NA	different variant of known binding residue	357	yes	NA	NA	NA	NA	NA	NA	0.0730828180029932
P389H	NA	more frequent human variant, distal to interface	389	yes	3.82576378641307e-05	0	2	2.64459995378274e-05	2	3	1.1270183707235
T519I	NA	more frequent human variant, distal to interface	519	yes	5.48275673008389e-06	0	1	NA	NA	NA	1.04938924502536
S692P	NA	more frequent human variant, distal to interface	692	yes	0.000561882844983852	0	31	0.00209301011636853	124	306	1.33520984081935
N720D	NA	more frequent human variant, distal to interface	720	yes	0.016215010831245	34	1026	0.0130757000297308	805	1851	1.22247622178682
L731F	NA	more frequent human variant, distal to interface	731	yes	0.00143491458244487	2	76	0.0046658399514854	255	725	1.46829790089774
G751E	NA	more frequent human variant, distal to interface, predicted loss of abundance	751	yes	1.16589523265439e-05	0	1	NA	NA	NA	0.659513728014715
E329G	NA	NA	NA	NA	3.44298418194696e-05	0	1	2.2668000383419e-05	1	4	NA
I21T	NA	NA	NA	NA	5.46254062764592e-06	0	1	NA	NA	NA	NA
M383I	NA	NA	NA	NA	NA	NA	NA	3.77800006390316e-06	0	1	NA
M383T	NA	NA	NA	NA	NA	NA	NA	3.77800006390316e-06	0	1	NA
N330S	NA	NA	NA	NA	NA	NA	NA	7.55601013224805e-06	1	0	NA
Q388L	NA	NA	NA	NA	2.18606710132968e-05	0	3	1.88899994100211e-05	2	1	NA
