# Supplementary material for: Mutants of human ACE2 differentially promote SARS-CoV and SARS-CoV-2 spike mediated infection
Source: PLoS Pathog. 2021 Jul 16;17(7):e1009715. doi: 10.1371/journal.ppat.1009715 (PMC8284657; doi:10.1371/journal.ppat.1009715)
Supplement: S2 Table — Descriptions of column titles: recombined_construct—Shorthand identifier for the plasmid used for recombination; cell_label—label used in figures; date—the date flow cytometry was performed, either in YYMMDD or MM/DD/YY notation; expt—experiment category the sample belongs to; pseudovirus_env—which viral envelope was used; pseudovirus_inoc—the number of uL of pseudovirus prep used in the sample; live_singlets—number of cells that passed the FSC-A/SSC-A and FSC-A/FSC-H gates and were considered live singlets; pct_grn—percent of cells that were green within the live singlest population; pct_red—percent of cells that were red within the live singlest population; pct_grn_gvn_red—percent of cells that were green within the red cell population; moi—multiplicity of infection; scaled_infection—moi of the sample, normalized to the ACE2(low) negative control; log_scaled_infection—the normalized infection that was log10 transformed for subsequent analysis. (TSV) [file ppat.1009715.s008.tsv]

recombined_construct	cell_label	date	expt	pseudovirus_env	pseudovirus_inoc	live_singlets	pct_grn	pct_red	pct_grn_gvn_red	moi	scaled_infection	log_scaled_infection
G755A	ACE2(low)	2/12/21	ACE2_mut_panel	VSVG	10	159454	NA	96.906318	14.863999	0.160920196388165	1	0
G755A	ACE2(low)	2/12/21	ACE2_mut_panel	SARS1	100	143286	NA	97.021342	3.131249	0.0318132062016209	1	0
G755A	ACE2(low)	2/12/21	ACE2_mut_panel	SARS2	250	118340	NA	95.897414	0.459973	0.00461034130998045	1	0
G755A	ACE2(low)	2/8/21	ACE2_mut_panel	SARS2	250	63648	NA	98.810646	0.060422	0.000604402614467492	1	0
G755A	ACE2(low)	2/12/21	ACE2_mut_panel	VSVG	10	159454	NA	96.906318	14.863999	0.160920196388165	1	0
G755A	ACE2(low)	200930	ACE2_mut_panel	VSVG	20	15688	NA	73.59128	1.862278	0.0187983673340635	1	0
G755A	ACE2(low)	200930	ACE2_mut_panel	SARS1	50	55377	NA	78.552468	0.965517	0.00970208336912474	1	0
G755A	ACE2(low)	200930	ACE2_mut_panel	SARS2	750	113877	NA	74.634035	0.068243	0.000682662961345032	1	0
G755A	ACE2(low)	201103	ACE2_mut_panel	SARS2	200	13085	NA	37.791364	8.75632	0.0916364561980666	1	0
G755A	ACE2(low)	200925	ACE2_mut_panel	SARS1	50	60508	NA	78.84412	0.473725	0.00474850633222392	1	0
G755A	ACE2(low)	200925	ACE2_mut_panel	SARS2	750	51253	NA	77.558387	0.294332	0.0029476600845751	1	0
G755A	ACE2(low)	201102	ACE2_mut_panel	SARS2	200	5298	NA	47.055493	6.538307	0.0676185341784039	1	0
G755A	ACE2(low)	201102	ACE2_mut_panel	VSVG	200	14936	NA	44.663899	70.933893	1.23559739851379	1	0
G755A	ACE2(low)	201102	ACE2_mut_panel	SARS1	200	6732	NA	92.038027	5.8102	0.0598582905232811	1	0
G755A	ACE2(low)	200106	ACE2_mut_panel	SARS2	400	241073	NA	49.66255	0.547096	0.00548598051112125	1	0
G755A	ACE2(low)	2/5/21	ACE2_mut_panel	SARS1	100	29507	NA	98.112312	0.214162	0.00214391654758616	1	0
G755A	ACE2(low)	210114	ACE2_mut_panel	VSVG	100	55908	NA	94.312084	17.582689	0.193374686185962	1	0
G755A	ACE2(low)	201121	ACE2_mut_panel	SARS1	200	13449	NA	96.386348	7.359408	0.0764427818556723	1	0
G755A	ACE2(low)	201121	ACE2_mut_panel	VSVG	200	23376	NA	89.865674	29.356881	0.347529477212988	1	0
G755A	ACE2(low)	201121	ACE2_mut_panel	SARS2	200	10603	NA	93.718759	2.868069	0.0291000181990394	1	0
G755A	ACE2(low)	201103	ACE2_mut_panel	VSVG	200	3009	NA	71.751412	82.306623	1.73197979722237	1	0
G755A	ACE2(low)	200107	ACE2_mut_panel	SARS2	400	226410	NA	63.080253	0.727489	0.00730148105541326	1	0
G755A	ACE2(low)	2/8/21	ACE2_mut_panel	VSVG	10	75573	NA	98.535191	0.198748	0.00198945765918174	1	0
G755A	ACE2(low)	201111	ACE2_mut_panel	SARS1	200	826	NA	96.489104	10.664994	0.112776770440037	1	0
G755A	ACE2(low)	201119	ACE2_mut_panel	SARS1	200	15050	NA	30.33887	29.610162	0.351121279833975	1	0
G755A	ACE2(low)	201119	ACE2_mut_panel	SARS2	200	14731	NA	25.986016	3.944619	0.040245275438013	1	0
G755A	ACE2(low)	201119	ACE2_mut_panel	VSVG	200	21317	NA	23.788526	47.091303	0.63660245609992	1	0
G755A	ACE2(low)	2/4/21	ACE2_mut_panel	SARS1	100	99669	NA	97.428488	0.255391	0.00255717679139026	1	0
G755A	ACE2(low)	2/4/21	ACE2_mut_panel	SARS2	250	107302	NA	97.469758	0.011474	0.000114746583137373	1	0
G755A	ACE2(low)	2/4/21	ACE2_mut_panel	VSVG	10	126028	NA	97.095883	1.192305	0.0119946996517339	1	0
G755A	ACE2(low)	200108	ACE2_mut_panel	VSVG	100	214193	NA	77.853618	28.609893	0.337010883665488	1	0
G755A	ACE2(low)	201102	ACE2_mut_panel	SARS1	200	6732	NA	92.038027	5.8102	0.0598582905232811	1	0
G755A	ACE2(low)	200710	Kozaks	SARS1	400	51940	3.199846	9.202926	6.422594	0.0663812205324211	1	0
G755A	ACE2(low)	201120	ACE2_mut_panel	VSVG	200	46680	NA	31.261782	19.817721	0.220867655630653	1	0
G755A	ACE2(low)	201120	ACE2_mut_panel	SARS2	200	23564	NA	35.316585	2.859889	0.0290158063904784	1	0
G755A	ACE2(low)	201120	ACE2_mut_panel	SARS1	200	27452	NA	41.075331	10.003547	0.105399927545576	1	0
G755A	ACE2(low)	210109	ACE2_mut_panel	SARS2	800	182218	NA	90.816495	2.776703	0.028159822170658	1	0
G755A	ACE2(low)	210120	ACE2_mut_panel	VSVG	100	25326	NA	89.560136	8.231197	0.0858977827204974	1	0
G755A	ACE2(low)	200108	ACE2_mut_panel	SARS2	800	156208	NA	72.360571	2.068422	0.0209011348347149	1	0
G755A	ACE2(low)	201121	ACE2_mut_panel	SARS1	200	13449	NA	96.386348	7.359408	0.0764427818556723	1	0
G755A	ACE2(low)	201121	ACE2_mut_panel	VSVG	200	23376	NA	89.865674	29.356881	0.347529477212988	1	0
G755A	ACE2(low)	201121	ACE2_mut_panel	SARS2	200	10603	NA	93.718759	2.868069	0.0291000181990394	1	0
G755A	ACE2(low)	2/8/21	ACE2_mut_panel	SARS1	100	71708	NA	98.72957	0.560758	0.00562336150173593	1	0
G755A	ACE2(low)	201120	ACE2_mut_panel	SARS2	200	23564	NA	35.316585	2.859889	0.0290158063904784	1	0
G755A	ACE2(low)	200629	Kozaks	SARS2	300	39759	0.083	43.559949	0.127028	0.0012710874895368	1	0
G755A	ACE2(low)	2/12/21	ACE2_mut_panel	SARS1	100	143286	NA	97.021342	3.131249	0.0318132062016209	1	0
G755A	ACE2(low)	2/12/21	ACE2_mut_panel	SARS2	250	118340	NA	95.897414	0.459973	0.00461034130998045	1	0
G755A	ACE2(low)	201103	ACE2_mut_panel	SARS1	200	11361	NA	58.392747	13.11426	0.140576263844906	1	0
G755A	ACE2(low)	210109	ACE2_mut_panel	SARS2	800	182218	NA	90.816495	2.776703	0.028159822170658	1	0
G755A	ACE2(low)	200709	Kozaks	SARS1	300	95580	0.309688	58.694288	0.376114	0.0037682308724765	1	0
G755A	ACE2(low)	200702	Kozaks	SARS2	375	95285	0.146928	18.178097	0.184747	0.00184917867751169	1	0
G755A	ACE2(low)	200925	ACE2_mut_panel	VSVG	20	41040	NA	72.11501	5.517638	0.0567570144114793	1	0
G755A	ACE2(low)	2/4/21	ACE2_mut_panel	VSVG	10	126028	NA	97.095883	1.192305	0.0119946996517339	1	0
G755A	ACE2(low)	210110	ACE2_mut_panel	SARS1	400	148630	NA	92.231044	8.430659	0.0880736755744822	1	0
G755A	ACE2(low)	2/5/21	ACE2_mut_panel	SARS2	250	23913	NA	97.495086	0.158703	0.00158829066609699	1	0
G755A	ACE2(low)	210110	ACE2_mut_panel	SARS2	800	128161	NA	90.489306	2.379023	0.0240777873841296	1	0
G755A	ACE2(low)	2/5/21	ACE2_mut_panel	VSVG	10	29987	NA	97.405542	15.820466	0.172218358417701	1	0
G755A	ACE2(low)	2/5/21	ACE2_mut_panel	SARS1	100	29507	NA	98.112312	0.214162	0.00214391654758616	1	0
G755A	ACE2(low)	2/5/21	ACE2_mut_panel	VSVG	10	29987	NA	97.405542	15.820466	0.172218358417701	1	0
G755A	ACE2(low)	210112	ACE2_mut_panel	SARS1	400	61310	NA	87.055945	1.748042	0.0176350066841151	1	0
G755A	ACE2(low)	201103	ACE2_mut_panel	SARS2	200	13085	NA	37.791364	8.75632	0.0916364561980666	1	0
G755A	ACE2(low)	210109	ACE2_mut_panel	VSVG	100	223471	NA	88.346586	42.394481	0.551551806904081	1	0
G755A	ACE2(low)	210109	ACE2_mut_panel	SARS1	400	222564	NA	88.883198	7.165533	0.0743522035142343	1	0
G755A	ACE2(low)	2/8/21	ACE2_mut_panel	SARS1	100	71708	NA	98.72957	0.560758	0.00562336150173593	1	0
G755A	ACE2(low)	2/8/21	ACE2_mut_panel	SARS2	250	63648	NA	98.810646	0.060422	0.000604402614467492	1	0
G755A	ACE2(low)	210114	ACE2_mut_panel	SARS1	400	116410	NA	94.818315	1.134284	0.0114076606425648	1	0
G755A	ACE2(low)	200930	ACE2_mut_panel	VSVG	20	15688	NA	73.59128	1.862278	0.0187983673340635	1	0
G755A	ACE2(low)	201111	ACE2_mut_panel	SARS1	200	826	NA	96.489104	10.664994	0.112776770440037	1	0
G755A	ACE2(low)	2/9/21	ACE2_mut_panel	VSVG	10	161792	NA	88.780039	54.394002	0.785130943030013	1	0
G755A	ACE2(low)	2/9/21	ACE2_mut_panel	SARS1	100	170591	NA	87.773681	5.136442	0.0527305583356713	1	0
G755A	ACE2(low)	2/9/21	ACE2_mut_panel	SARS2	250	176585	NA	87.138205	0.698628	0.00701079831539529	1	0
G755A	ACE2(low)	201119	ACE2_mut_panel	VSVG	200	21317	NA	23.788526	47.091303	0.63660245609992	1	0
G755A	ACE2(low)	200629	Kozaks	SARS1	100	64144	1.124033	21.843041	2.462351	0.0249317389287955	1	0
G755A	ACE2(low)	200629	Kozaks	VSVG	3	76786	1.08874	21.477874	1.406743	0.0141673141419632	1	0
G755A	ACE2(low)	210109	ACE2_mut_panel	SARS1	400	222564	NA	88.883198	7.165533	0.0743522035142343	1	0
G755A	ACE2(low)	200713	Kozaks	VSVG	5	53237	1.130792	6.850499	1.179051	0.0118605692974328	1	0
G755A	ACE2(low)	210112	ACE2_mut_panel	VSVG	100	19266	NA	85.881864	19.27354	0.214103783412538	1	0
G755A	ACE2(low)	210112	ACE2_mut_panel	SARS2	800	69518	NA	79.500273	0.557295	0.0055885368225473	1	0
G755A	ACE2(low)	210112	ACE2_mut_panel	SARS1	400	61310	NA	87.055945	1.748042	0.0176350066841151	1	0
G755A	ACE2(low)	200702	Kozaks	VSVG	5	143604	6.070862	11.609704	6.297985	0.0650504921723785	1	0
G755A	ACE2(low)	200930	ACE2_mut_panel	SARS1	50	55377	NA	78.552468	0.965517	0.00970208336912474	1	0
G755A	ACE2(low)	2/8/21	ACE2_mut_panel	VSVG	10	75573	NA	98.535191	0.198748	0.00198945765918174	1	0
G755A	ACE2(low)	200925	ACE2_mut_panel	VSVG	20	41040	NA	72.11501	5.517638	0.0567570144114793	1	0
G755A	ACE2(low)	201120	ACE2_mut_panel	VSVG	200	46680	NA	31.261782	19.817721	0.220867655630653	1	0
G755A	ACE2(low)	201120	ACE2_mut_panel	SARS1	200	27452	NA	41.075331	10.003547	0.105399927545576	1	0
G755A	ACE2(low)	200707	Kozaks	VSVG	6	110380	2.180649	63.152745	2.408619	0.024381005894781	1	0
G755A	ACE2(low)	210114	ACE2_mut_panel	SARS1	400	116410	NA	94.818315	1.134284	0.0114076606425648	1	0
G755A	ACE2(low)	210109	ACE2_mut_panel	VSVG	100	223471	NA	88.346586	42.394481	0.551551806904081	1	0
G755A	ACE2(low)	201103	ACE2_mut_panel	SARS1	200	11361	NA	58.392747	13.11426	0.140576263844906	1	0
G755A	ACE2(low)	200713	Kozaks	SARS2	1000	40736	0.208661	10.155636	0.435098	0.00436047305956238	1	0
G755A	ACE2(low)	201103	ACE2_mut_panel	VSVG	200	3009	NA	71.751412	82.306623	1.73197979722237	1	0
G755A	ACE2(low)	200702	Kozaks	SARS1	100	129468	0.44876	12.286434	1.030993	0.0103634454732634	1	0
G755A	ACE2(low)	201111	ACE2_mut_panel	VSVG	200	2827	NA	96.745667	26.435101	0.307002189774623	1	0
G755A	ACE2(low)	210110	ACE2_mut_panel	VSVG	100	175421	NA	92.137771	38.066189	0.479103935712018	1	0
G755A	ACE2(low)	200925	ACE2_mut_panel	SARS1	50	60508	NA	78.84412	0.473725	0.00474850633222392	1	0
G755A	ACE2(low)	2/9/21	ACE2_mut_panel	VSVG	10	161792	NA	88.780039	54.394002	0.785130943030013	1	0
G755A	ACE2(low)	210110	ACE2_mut_panel	VSVG	100	175421	NA	92.137771	38.066189	0.479103935712018	1	0
G755A	ACE2(low)	210110	ACE2_mut_panel	SARS1	400	148630	NA	92.231044	8.430659	0.0880736755744822	1	0
G755A	ACE2(low)	200710	Kozaks	VSVG	5	64310	1.284404	8.0283	1.64633	0.0166003261400352	1	0
G755A	ACE2(low)	210114	ACE2_mut_panel	SARS2	800	95543	NA	90.414787	0.354228	0.00354856872915103	1	0
G755A	ACE2(low)	210112	ACE2_mut_panel	SARS2	800	69518	NA	79.500273	0.557295	0.0055885368225473	1	0
G755A	ACE2(low)	200707	Kozaks	SARS2	750	133134	0.096895	60.458636	0.090693	0.000907341509838314	1	0
G755A	ACE2(low)	201111	ACE2_mut_panel	VSVG	200	2827	NA	96.745667	26.435101	0.307002189774623	1	0
G755A	ACE2(low)	200709	Kozaks	VSVG	5	109538	1.801201	61.515638	1.893653	0.0191181222232401	1	0
G755A	ACE2(low)	200709	Kozaks	SARS2	1000	90405	0.278746	57.306565	0.233555	0.00233828165100172	1	0
G755A	ACE2(low)	2/4/21	ACE2_mut_panel	SARS1	100	99669	NA	97.428488	0.255391	0.00255717679139026	1	0
G755A	ACE2(low)	2/4/21	ACE2_mut_panel	SARS2	250	107302	NA	97.469758	0.011474	0.000114746583137373	1	0
G755A	ACE2(low)	210110	ACE2_mut_panel	SARS2	800	128161	NA	90.489306	2.379023	0.0240777873841296	1	0
G755A	ACE2(low)	200925	ACE2_mut_panel	SARS2	750	51253	NA	77.558387	0.294332	0.0029476600845751	1	0
G755A	ACE2(low)	2/9/21	ACE2_mut_panel	SARS1	100	170591	NA	87.773681	5.136442	0.0527305583356713	1	0
G755A	ACE2(low)	2/9/21	ACE2_mut_panel	SARS2	250	176585	NA	87.138205	0.698628	0.00701079831539529	1	0
G755A	ACE2(low)	2/5/21	ACE2_mut_panel	SARS2	250	23913	NA	97.495086	0.158703	0.00158829066609699	1	0
G755A	ACE2(low)	200710	Kozaks	SARS2	1000	58882	0.424578	10.578785	0.561888	0.00563472528928931	1	0
G755A	ACE2(low)	210112	ACE2_mut_panel	VSVG	100	19266	NA	85.881864	19.27354	0.214103783412538	1	0
G755A	ACE2(low)	201119	ACE2_mut_panel	SARS2	200	14731	NA	25.986016	3.944619	0.040245275438013	1	0
G755A	ACE2(low)	210114	ACE2_mut_panel	SARS2	800	95543	NA	90.414787	0.354228	0.00354856872915103	1	0
G755A	ACE2(low)	200106	ACE2_mut_panel	SARS2	400	241073	NA	49.66255	0.547096	0.00548598051112125	1	0
G755A	ACE2(low)	200107	ACE2_mut_panel	SARS2	400	226410	NA	63.080253	0.727489	0.00730148105541326	1	0
G755A	ACE2(low)	210114	ACE2_mut_panel	VSVG	100	55908	NA	94.312084	17.582689	0.193374686185962	1	0
G755A	ACE2(low)	200108	ACE2_mut_panel	SARS2	800	156208	NA	72.360571	2.068422	0.0209011348347149	1	0
G755A	ACE2(low)	200108	ACE2_mut_panel	SARS1	400	207673	NA	77.499242	12.438411	0.132827765942132	1	0
G755A	ACE2(low)	200108	ACE2_mut_panel	SARS1	400	207673	NA	77.499242	12.438411	0.132827765942132	1	0
G755A	ACE2(low)	200930	ACE2_mut_panel	SARS2	750	113877	NA	74.634035	0.068243	0.000682662961345032	1	0
G755A	ACE2(low)	200713	Kozaks	SARS1	450	37050	0.491228	9.835358	1.097695	0.0110376412609434	1	0
G755A	ACE2(low)	200108	ACE2_mut_panel	VSVG	100	214193	NA	77.853618	28.609893	0.337010883665488	1	0
G755A	ACE2(low)	200707	Kozaks	SARS1	500	102888	0.686183	61.496968	0.867669	0.00871455164293031	1	0
G755A	ACE2(low)	201102	ACE2_mut_panel	VSVG	200	14936	NA	44.663899	70.933893	1.23559739851379	1	0
G755A	ACE2(low)	201119	ACE2_mut_panel	SARS1	200	15050	NA	30.33887	29.610162	0.351121279833975	1	0
G755A	ACE2(low)	201102	ACE2_mut_panel	SARS2	200	5298	NA	47.055493	6.538307	0.0676185341784039	1	0
G755A	ACE2(low)	210120	ACE2_mut_panel	VSVG	100	25326	NA	89.560136	8.231197	0.0858977827204974	1	0
G756A	ACE2(low)-K31D	201120	ACE2_mut_panel	VSVG	200	48342	NA	23.59439	21.900754	0.247189783478427	1.11917601865522	0.0488983956606039
G756A	ACE2(low)-K31D	201111	ACE2_mut_panel	SARS1	200	2260	NA	96.017699	3.364055	0.0342194125329191	0.303426072580376	-0.517947104197649
G756A	ACE2(low)-K31D	200925	ACE2_mut_panel	SARS1	50	45876	NA	86.132182	0.184745	0.00184915864049411	0.389419011183686	-0.409582850323361
G756A	ACE2(low)-K31D	201120	ACE2_mut_panel	SARS2	200	21393	NA	32.627495	0.386819	0.0038756907961894	0.133571707228554	-0.874285523116198
G756A	ACE2(low)-K31D	201103	ACE2_mut_panel	VSVG	200	12873	NA	90.957819	82.978905	1.77071672883713	1.0223656948406	0.0096062684440361
G756A	ACE2(low)-K31D	201102	ACE2_mut_panel	SARS2	200	15244	NA	81.979795	1.936465	0.0195546010572304	0.289189957972733	-0.53881679185036
G756A	ACE2(low)-K31D	201102	ACE2_mut_panel	VSVG	200	23382	NA	67.522025	64.054978	1.02317958150626	0.828084926964858	-0.0819251204363839
G756A	ACE2(low)-K31D	200930	ACE2_mut_panel	VSVG	20	29840	NA	71.464477	3.179367	0.0323100635925236	1.71876966857522	0.235217681009864
G756A	ACE2(low)-K31D	201119	ACE2_mut_panel	SARS2	200	13317	NA	18.84058	0.757274	0.0076015587791549	0.188880774113798	-0.723812246002065
G756A	ACE2(low)-K31D	201120	ACE2_mut_panel	SARS1	200	29413	NA	41.889641	2.589076	0.0262318255711275	0.248878971570304	-0.60401179650826
G756A	ACE2(low)-K31D	201121	ACE2_mut_panel	SARS2	200	14808	NA	91.011615	0.563924	0.00565520054573713	0.194336666975824	-0.711445250028639
G756A	ACE2(low)-K31D	201103	ACE2_mut_panel	SARS1	200	26174	NA	92.847864	4.633364	0.0474413961660742	0.337477998550417	-0.471754535187349
G756A	ACE2(low)-K31D	200925	ACE2_mut_panel	SARS2	750	56908	NA	78.814929	0.040132	0.000401400550422956	0.136175996860512	-0.865899436841061
G756A	ACE2(low)-K31D	200930	ACE2_mut_panel	SARS2	750	162117	NA	71.286787	0.006057	6.05718344365625e-05	0.0887287546950247	-1.05193561374618
G756A	ACE2(low)-K31D	201103	ACE2_mut_panel	SARS2	200	18986	NA	78.046982	4.88595	0.0500934881272392	0.546654576197984	-0.262287011943731
G756A	ACE2(low)-K31D	201111	ACE2_mut_panel	VSVG	200	18775	NA	97.539281	18.505979	0.204640530395585	0.66657677766343	-0.176149820450923
G756A	ACE2(low)-K31D	201119	ACE2_mut_panel	VSVG	200	49685	NA	16.149743	46.435693	0.624287253909767	0.980654799440139	-0.00848384183683299
G756A	ACE2(low)-K31D	201121	ACE2_mut_panel	VSVG	200	22639	NA	77.80379	31.100261	0.372517796074347	1.07190273199774	0.030155377825759
G756A	ACE2(low)-K31D	201119	ACE2_mut_panel	SARS1	200	17568	NA	22.649135	9.776326	0.102878332159089	0.292999422329898	-0.533133235888843
G756A	ACE2(low)-K31D	201121	ACE2_mut_panel	SARS1	200	15050	NA	95.495017	2.303089	0.0233002446346848	0.304806341018264	-0.515976002422344
G756A	ACE2(low)-K31D	200925	ACE2_mut_panel	VSVG	20	30080	NA	74.614362	3.622349	0.0368958473493194	0.650066740329757	-0.187042053404859
G756A	ACE2(low)-K31D	200930	ACE2_mut_panel	SARS1	50	111294	NA	70.397326	0.160821	0.00160950455783546	0.165892674449432	-0.780172791289872
G756A	ACE2(low)-K31D	201102	ACE2_mut_panel	SARS1	200	19319	NA	86.873027	3.229458	0.0328275562015525	0.548421211407376	-0.260885756254831
G757A	ACE2(low)-K353D	200930	ACE2_mut_panel	SARS1	50	27765	NA	77.56528	0.065007	0.000650281387118311	0.067024922625147	-1.17376367870265
G757A	ACE2(low)-K353D	201121	ACE2_mut_panel	VSVG	200	16352	NA	81.311155	31.152226	0.373272292490775	1.0740737605461	0.0310341069670662
G757A	ACE2(low)-K353D	201102	ACE2_mut_panel	VSVG	200	22971	NA	62.779156	66.417031	1.09115112252349	0.883096001849758	-0.0539920814651474
G757A	ACE2(low)-K353D	201121	ACE2_mut_panel	SARS1	200	12084	NA	96.077458	2.118863	0.0214163312162747	0.280161588790813	-0.552591408378253
G757A	ACE2(low)-K353D	201103	ACE2_mut_panel	SARS2	200	17661	NA	87.520525	2.542537	0.0257541801038326	0.281047316454125	-0.551220557158908
G757A	ACE2(low)-K353D	201103	ACE2_mut_panel	VSVG	200	12418	NA	89.644065	89.489759	2.25282007081979	1.30071960102116	0.114183684836737
G757A	ACE2(low)-K353D	200925	ACE2_mut_panel	VSVG	20	39116	NA	69.265774	6.805935	0.0704861465817302	1.24189313537032	0.0940842265042157
G757A	ACE2(low)-K353D	201119	ACE2_mut_panel	SARS2	200	15189	NA	22.173942	0.207838	0.00208054282901891	0.0516965732343769	-1.28653824365121
G757A	ACE2(low)-K353D	200930	ACE2_mut_panel	VSVG	20	15947	NA	74.659811	2.603729	0.0263822614934519	1.40343366126515	0.14719188884264
G757A	ACE2(low)-K353D	201111	ACE2_mut_panel	SARS1	200	1551	NA	96.969697	0.199468	0.00199667202355838	0.0177046391359469	-1.75191292080444
G757A	ACE2(low)-K353D	200925	ACE2_mut_panel	SARS1	50	45845	NA	74.810775	0.12246	0.00122535043529796	0.258049658054068	-0.588296712084553
G757A	ACE2(low)-K353D	201103	ACE2_mut_panel	SARS1	200	20688	NA	88.225058	3.084593	0.0313316807623588	0.222880306428731	-0.651928303826539
G757A	ACE2(low)-K353D	201102	ACE2_mut_panel	SARS2	200	14031	NA	80.621481	0.795615	0.00798796904518367	0.118132833582407	-0.92762937874671
G757A	ACE2(low)-K353D	201120	ACE2_mut_panel	SARS1	200	24729	NA	51.453759	2.043383	0.0206454890043332	0.195877639435813	-0.708015138399877
G757A	ACE2(low)-K353D	201111	ACE2_mut_panel	VSVG	200	16449	NA	97.805338	17.323471	0.190234433187832	0.619651714300433	-0.207852344466581
G757A	ACE2(low)-K353D	201121	ACE2_mut_panel	SARS2	200	14518	NA	91.238463	0.377472	0.00378186223449456	0.129960820251975	-0.886187556254553
G757A	ACE2(low)-K353D	201119	ACE2_mut_panel	SARS1	200	18523	NA	26.507585	4.663951	0.0477621782280812	0.136027580699937	-0.866373025957913
G757A	ACE2(low)-K353D	201102	ACE2_mut_panel	SARS1	200	19065	NA	90.348807	2.618287	0.0265317445071698	0.443242603075185	-0.353358503263277
G757A	ACE2(low)-K353D	200925	ACE2_mut_panel	SARS2	750	48181	NA	69.986094	0.118624	0.00118694413957624	0.402673342760054	-0.395047120021097
G757A	ACE2(low)-K353D	201120	ACE2_mut_panel	VSVG	200	51582	NA	32.39696	22.374484	0.253273998413547	1.14672289924191	0.059458485146929
G757A	ACE2(low)-K353D	201119	ACE2_mut_panel	VSVG	200	48479	NA	22.863508	47.320462	0.64094307908313	1.0068184201013	0.00295115252111252
G757A	ACE2(low)-K353D	201120	ACE2_mut_panel	SARS2	200	21266	NA	38.71438	0.48585	0.00487034087930142	0.167851301933819	-0.775075285810187
G758A	ACE2(dEcto)	200702	Kozaks	SARS1	100	123211	0.037334	81.226514	0.029976	0.000299804937009219	0.0289290794053661	-1.53866538645333
G758A	ACE2(dEcto)	200930	ACE2_mut_panel	SARS1	50	44130	NA	74.384772	0.039603	0.00039610844059101	0.0408271528413741	-1.38905090536709
G758A	ACE2(dEcto)	200107	ACE2_mut_panel	SARS2	400	211011	NA	95.378914	0.067077	0.000670995066847513	0.0918984876842271	-1.03669163546698
G758A	ACE2(dEcto)	201120	ACE2_mut_panel	SARS2	200	9280	NA	95.064655	0.124688	0.00124765800165086	0.0429992530574743	-1.36653908850959
G758A	ACE2(dEcto)	200930	ACE2_mut_panel	SARS1	50	44130	NA	74.384772	0.039603	0.00039610844059101	0.0408271528413741	-1.38905090536709
G758A	ACE2(dEcto)	200930	ACE2_mut_panel	VSVG	20	23853	NA	76.208443	1.875894	0.0189371207550482	1.00738114212362	0.00319381673381412
G758A	ACE2(dEcto)	200709	Kozaks	SARS2	1000	80612	0.395723	91.598025	0.159807	0.00159934827589354	0.683984444392479	-0.164953775167793
G758A	ACE2(dEcto)	2/8/21	ACE2_mut_panel	VSVG	10	52310	NA	97.18983	0.289142	0.00289560823004453	1.45547617798284	0.163005101664033
G758A	ACE2(dEcto)	200106	ACE2_mut_panel	SARS2	400	204648	NA	94.88341	0.253377	0.00253698542779114	0.462448858986672	-0.334936287763715
G758A	ACE2(dEcto)	2/5/21	ACE2_mut_panel	VSVG	10	19757	NA	97.251607	10.471531	0.11061352190151	0.642286472347079	-0.192271224875024
G758A	ACE2(dEcto)	2/12/21	ACE2_mut_panel	SARS2	250	73689	NA	98.153049	0.053921	0.000539355425991178	0.116988177171088	-0.931858025850413
G758A	ACE2(dEcto)	200930	ACE2_mut_panel	VSVG	20	23853	NA	76.208443	1.875894	0.0189371207550482	1.00738114212362	0.00319381673381412
G758A	ACE2(dEcto)	2/12/21	ACE2_mut_panel	VSVG	10	130119	NA	98.472936	13.749102	0.14790971853662	0.919149503023464	-0.0366138432848179
G758A	ACE2(dEcto)	201103	ACE2_mut_panel	VSVG	200	13724	NA	94.695424	81.04032	1.66285556694078	0.960089470793801	-0.0176882931464157
G758A	ACE2(dEcto)	200930	ACE2_mut_panel	SARS2	750	75965	NA	75.559797	0.005227	5.22713661240205e-05	0.0765697995699542	-1.11594248971913
G758A	ACE2(dEcto)	201102	ACE2_mut_panel	SARS2	200	8738	NA	86.060883	1.369681	0.0137914767173719	0.203960007192475	-0.69045498138954
G758A	ACE2(dEcto)	201111	ACE2_mut_panel	VSVG	200	14339	NA	99.518795	17.666433	0.194391299975571	0.63319190041699	-0.198464649126651
G758A	ACE2(dEcto)	2/4/21	ACE2_mut_panel	SARS1	100	123682	NA	97.789492	0.019016	0.000190178082705291	0.0743703303367996	-1.12860028946679
G758A	ACE2(dEcto)	2/8/21	ACE2_mut_panel	SARS1	100	49251	NA	97.11884	0.048085	0.000480965645434785	0.0855299175210968	-1.06788194677305
G758A	ACE2(dEcto)	201102	ACE2_mut_panel	SARS1	200	19512	NA	72.447724	2.001981	0.0202229218075451	0.337846631281254	-0.471280407131952
G758A	ACE2(dEcto)	2/4/21	ACE2_mut_panel	VSVG	10	140406	NA	97.894677	1.167697	0.0117456812306027	0.979239294991834	-0.00911116744554176
G758A	ACE2(dEcto)	2/9/21	ACE2_mut_panel	VSVG	10	183179	NA	94.725924	52.008437	0.734144961363037	0.935060537201338	-0.0291602713505685
G758A	ACE2(dEcto)	210114	ACE2_mut_panel	VSVG	100	38263	NA	97.702742	22.078964	0.249474231054314	1.29010800728283	0.110626070766976
G758A	ACE2(dEcto)	200707	Kozaks	SARS2	750	117675	0.056087	93.332484	0.03551	0.000355163062934593	0.391432618351035	-0.407342987110269
G758A	ACE2(dEcto)	201103	ACE2_mut_panel	SARS1	200	25962	NA	93.328711	1.341312	0.0135038884667451	0.0960609429885231	-1.01745315439597
G758A	ACE2(dEcto)	210114	ACE2_mut_panel	SARS1	400	138371	NA	97.900572	0.102609	0.00102661679073133	0.0899936299735959	-1.04578823017428
G758A	ACE2(dEcto)	201119	ACE2_mut_panel	SARS1	200	14777	NA	94.978683	0.869255	0.00873055058768623	0.0248647720577186	-1.60441551771182
G758A	ACE2(dEcto)	210120	ACE2_mut_panel	VSVG	100	24226	NA	95.802031	13.830841	0.148857856561228	1.73296506436722	0.238789807661712
G758A	ACE2(dEcto)	201120	ACE2_mut_panel	VSVG	200	47392	NA	94.226874	21.752956	0.245299133639201	1.11061591584693	0.04556389290295
G758A	ACE2(dEcto)	201120	ACE2_mut_panel	SARS1	200	13529	NA	97.006431	0.327644	0.00328181928268193	0.0311368267427208	-1.50672564990369
G758A	ACE2(dEcto)	201121	ACE2_mut_panel	SARS2	200	8436	NA	99.359886	0.274398	0.00274775161418943	0.0944243950431665	-1.02491578892306
G758A	ACE2(dEcto)	201102	ACE2_mut_panel	VSVG	200	20834	NA	49.092829	71.78334	1.26525760234407	1.02400474771633	0.0103019702162034
G758A	ACE2(dEcto)	201121	ACE2_mut_panel	SARS2	200	8436	NA	99.359886	0.274398	0.00274775161418943	0.0944243950431665	-1.02491578892306
G758A	ACE2(dEcto)	2/12/21	ACE2_mut_panel	VSVG	10	130119	NA	98.472936	13.749102	0.14790971853662	0.919149503023464	-0.0366138432848179
G758A	ACE2(dEcto)	2/9/21	ACE2_mut_panel	SARS1	100	186141	NA	92.824257	0.277225	0.00277609980175272	0.0526468880545636	-1.27862729476669
G758A	ACE2(dEcto)	2/9/21	ACE2_mut_panel	VSVG	10	183179	NA	94.725924	52.008437	0.734144961363037	0.935060537201338	-0.0291602713505685
G758A	ACE2(dEcto)	200930	ACE2_mut_panel	SARS2	750	75965	NA	75.559797	0.005227	5.22713661240205e-05	0.0765697995699542	-1.11594248971913
G758A	ACE2(dEcto)	200108	ACE2_mut_panel	SARS2	800	140503	NA	96.266984	0.12051	0.00120582671690799	0.0576919256511001	-1.23888496484339
G758A	ACE2(dEcto)	200629	Kozaks	VSVG	3	51806	1.221866	67.941937	1.22166	0.0122918360380779	0.867619360657065	-0.0616707654029861
G758A	ACE2(dEcto)	200629	Kozaks	SARS1	100	48213	0.018667	72.29378	0.011476	0.000114766585432626	0.00460323227996237	-2.33693710997226
G758A	ACE2(dEcto)	200629	Kozaks	SARS2	300	27155	0.025778	92.340269	0.011964	0.000119647157435659	0.094129757723648	-1.02627305912158
G758A	ACE2(dEcto)	201120	ACE2_mut_panel	SARS2	200	9280	NA	95.064655	0.124688	0.00124765800165086	0.0429992530574743	-1.36653908850959
G758A	ACE2(dEcto)	201120	ACE2_mut_panel	VSVG	200	47392	NA	94.226874	21.752956	0.245299133639201	1.11061591584693	0.04556389290295
G758A	ACE2(dEcto)	200702	Kozaks	SARS2	375	109952	0.083673	89.431752	0.024407	0.000244099789929808	0.132004436833695	-0.879411471369847
G758A	ACE2(dEcto)	210114	ACE2_mut_panel	SARS2	800	160349	NA	98.054868	0.029257	0.000292612806952054	0.0824593883579816	-1.08375989089943
G758A	ACE2(dEcto)	2/4/21	ACE2_mut_panel	SARS2	250	123124	NA	98.154706	0.000827	8.27003419667096e-06	0.0720721608483121	-1.14223245684399
G758A	ACE2(dEcto)	201121	ACE2_mut_panel	SARS1	200	12587	NA	99.348534	0.591763	0.00593520855564072	0.0776424982393587	-1.10990049911942
G758A	ACE2(dEcto)	200925	ACE2_mut_panel	VSVG	20	62499	NA	77.746844	5.101768	0.0523651106827386	0.922619190345354	-0.0349775163715668
G758A	ACE2(dEcto)	2/9/21	ACE2_mut_panel	SARS1	100	186141	NA	92.824257	0.277225	0.00277609980175272	0.0526468880545636	-1.27862729476669
G758A	ACE2(dEcto)	200925	ACE2_mut_panel	VSVG	20	62499	NA	77.746844	5.101768	0.0523651106827386	0.922619190345354	-0.0349775163715668
G758A	ACE2(dEcto)	2/8/21	ACE2_mut_panel	VSVG	10	52310	NA	97.18983	0.289142	0.00289560823004453	1.45547617798284	0.163005101664033
G758A	ACE2(dEcto)	2/5/21	ACE2_mut_panel	SARS2	250	26891	NA	96.504407	0.026974	0.000269776386377206	0.169853284499962	-0.769926050640186
G758A	ACE2(dEcto)	210112	ACE2_mut_panel	SARS1	400	101767	NA	96.683601	0.158549	0.00158674821937537	0.0899771827591451	-1.04586760898454
G758A	ACE2(dEcto)	210112	ACE2_mut_panel	SARS2	800	87257	NA	97.399636	0.042359	0.000423679739586835	0.075812283794476	-1.12026042033181
G758A	ACE2(dEcto)	210109	ACE2_mut_panel	VSVG	100	197878	NA	97.176543	50.785528	0.708982459400919	1.28543221239817	0.10904917895036
G758A	ACE2(dEcto)	200709	Kozaks	VSVG	5	98698	2.230035	92.707046	2.244809	0.0227038836732943	1.18755824490416	0.0746549191980813
G758A	ACE2(dEcto)	2/8/21	ACE2_mut_panel	SARS2	250	55852	NA	97.851465	0.007319	7.31926785186899e-05	0.12109920898204	-0.916858693651806
G758A	ACE2(dEcto)	210112	ACE2_mut_panel	VSVG	100	16719	NA	96.913691	22.310683	0.252452428414644	1.17911241170463	0.0715552109100265
G758A	ACE2(dEcto)	210114	ACE2_mut_panel	VSVG	100	38263	NA	97.702742	22.078964	0.249474231054314	1.29010800728283	0.110626070766976
G758A	ACE2(dEcto)	2/4/21	ACE2_mut_panel	VSVG	10	140406	NA	97.894677	1.167697	0.0117456812306027	0.979239294991834	-0.00911116744554176
G758A	ACE2(dEcto)	200925	ACE2_mut_panel	SARS2	750	54192	NA	82.633968	0.042429	0.000424380036470661	0.143971836743121	-0.841722454733108
G758A	ACE2(dEcto)	201121	ACE2_mut_panel	VSVG	200	22031	NA	99.214743	32.98106	0.40019491997828	1.15154237616804	0.0612799244082089
G758A	ACE2(dEcto)	200108	ACE2_mut_panel	VSVG	100	192730	NA	96.459814	35.172425	0.433439133022926	1.28612799773301	0.109284192494041
G758A	ACE2(dEcto)	210110	ACE2_mut_panel	SARS2	800	128427	NA	97.864156	0.114573	0.00114638685037979	0.0476118022013687	-1.32228537930481
G758A	ACE2(dEcto)	201111	ACE2_mut_panel	VSVG	200	14339	NA	99.518795	17.666433	0.194391299975571	0.63319190041699	-0.198464649126651
G758A	ACE2(dEcto)	201119	ACE2_mut_panel	VSVG	200	31101	NA	93.881226	42.574834	0.554687546690072	0.871324861183082	-0.0598198942287619
G758A	ACE2(dEcto)	200106	ACE2_mut_panel	SARS2	400	204648	NA	94.88341	0.253377	0.00253698542779114	0.462448858986672	-0.334936287763715
G758A	ACE2(dEcto)	210109	ACE2_mut_panel	VSVG	100	197878	NA	97.176543	50.785528	0.708982459400919	1.28543221239817	0.10904917895036
G758A	ACE2(dEcto)	200107	ACE2_mut_panel	SARS2	400	211011	NA	95.378914	0.067077	0.000670995066847513	0.0918984876842271	-1.03669163546698
G758A	ACE2(dEcto)	210109	ACE2_mut_panel	SARS2	800	163672	NA	97.565252	0.233582	0.00233855228311311	0.0830457049387846	-1.08068282401477
G758A	ACE2(dEcto)	201120	ACE2_mut_panel	SARS1	200	13529	NA	97.006431	0.327644	0.00328181928268193	0.0311368267427208	-1.50672564990369
G758A	ACE2(dEcto)	210112	ACE2_mut_panel	SARS1	400	101767	NA	96.683601	0.158549	0.00158674821937537	0.0899771827591451	-1.04586760898454
G758A	ACE2(dEcto)	210112	ACE2_mut_panel	SARS2	800	87257	NA	97.399636	0.042359	0.000423679739586835	0.075812283794476	-1.12026042033181
G758A	ACE2(dEcto)	200925	ACE2_mut_panel	SARS1	50	45592	NA	82.942183	0.034378	0.000343839105890886	0.0724099499578538	-1.14020175265803
G758A	ACE2(dEcto)	2/4/21	ACE2_mut_panel	SARS2	250	123124	NA	98.154706	0.000827	8.27003419667096e-06	0.0720721608483121	-1.14223245684399
G758A	ACE2(dEcto)	2/12/21	ACE2_mut_panel	SARS1	100	119509	NA	98.477102	0.206476	0.00206689455566502	0.0649697029141222	-1.18728911912123
G758A	ACE2(dEcto)	200710	Kozaks	VSVG	5	65657	1.477375	70.414426	1.594134	0.0160697698855787	0.968039407781456	-0.0141069626981476
G758A	ACE2(dEcto)	2/5/21	ACE2_mut_panel	VSVG	10	19757	NA	97.251607	10.471531	0.11061352190151	0.642286472347079	-0.192271224875024
G758A	ACE2(dEcto)	200707	Kozaks	VSVG	6	113240	2.370187	93.167609	2.442585	0.0247291095063758	1.01427765585625	0.00615685825165324
G758A	ACE2(dEcto)	2/12/21	ACE2_mut_panel	SARS2	250	73689	NA	98.153049	0.053921	0.000539355425991178	0.116988177171088	-0.931858025850413
G758A	ACE2(dEcto)	201103	ACE2_mut_panel	SARS2	200	31201	NA	89.333675	3.379615	0.0343804421875092	0.375183017915904	-0.425756827521986
G758A	ACE2(dEcto)	2/12/21	ACE2_mut_panel	SARS1	100	119509	NA	98.477102	0.206476	0.00206689455566502	0.0649697029141222	-1.18728911912123
G758A	ACE2(dEcto)	210109	ACE2_mut_panel	SARS1	400	199905	NA	97.185163	0.4334	0.00434341900248961	0.0584168161426189	-1.23346211681424
G758A	ACE2(dEcto)	201102	ACE2_mut_panel	SARS1	200	19512	NA	72.447724	2.001981	0.0202229218075451	0.337846631281254	-0.471280407131952
G758A	ACE2(dEcto)	200713	Kozaks	SARS1	450	27374	0.113246	73.650179	0.084321	0.000843565701520142	0.0764262655015879	-1.11675736129267
G758A	ACE2(dEcto)	200709	Kozaks	SARS1	300	68847	0.097317	91.778872	0.066469	0.000664911004336415	0.176451769235528	-0.753373982725521
G758A	ACE2(dEcto)	200702	Kozaks	VSVG	5	136021	6.151256	70.455297	5.181877	0.0532096241118646	0.817974197195364	-0.0872603958304067
G758A	ACE2(dEcto)	200108	ACE2_mut_panel	VSVG	100	192730	NA	96.459814	35.172425	0.433439133022926	1.28612799773301	0.109284192494041
G758A	ACE2(dEcto)	200108	ACE2_mut_panel	SARS1	400	180902	NA	96.425689	0.823225	0.00826632209219952	0.0622333894842502	-1.20597654492234
G758A	ACE2(dEcto)	2/8/21	ACE2_mut_panel	SARS1	100	49251	NA	97.11884	0.048085	0.000480965645434785	0.0855299175210968	-1.06788194677305
G758A	ACE2(dEcto)	201119	ACE2_mut_panel	VSVG	200	31101	NA	93.881226	42.574834	0.554687546690072	0.871324861183082	-0.0598198942287619
G758A	ACE2(dEcto)	201119	ACE2_mut_panel	SARS1	200	14777	NA	94.978683	0.869255	0.00873055058768623	0.0248647720577186	-1.60441551771182
G758A	ACE2(dEcto)	210112	ACE2_mut_panel	VSVG	100	16719	NA	96.913691	22.310683	0.252452428414644	1.17911241170463	0.0715552109100265
G758A	ACE2(dEcto)	2/5/21	ACE2_mut_panel	SARS1	100	11551	NA	97.281621	0.008899	8.89939598449316e-05	0.0415099925158608	-1.38184734492359
G758A	ACE2(dEcto)	201103	ACE2_mut_panel	VSVG	200	13724	NA	94.695424	81.04032	1.66285556694078	0.960089470793801	-0.0176882931464157
G758A	ACE2(dEcto)	201102	ACE2_mut_panel	VSVG	200	20834	NA	49.092829	71.78334	1.26525760234407	1.02400474771633	0.0103019702162034
G758A	ACE2(dEcto)	210109	ACE2_mut_panel	SARS2	800	163672	NA	97.565252	0.233582	0.00233855228311311	0.0830457049387846	-1.08068282401477
G758A	ACE2(dEcto)	200713	Kozaks	VSVG	5	39120	1.54908	61.418712	1.664794	0.0167880744299206	1.41545266579694	0.1508953506867
G758A	ACE2(dEcto)	210109	ACE2_mut_panel	SARS1	400	199905	NA	97.185163	0.4334	0.00434341900248961	0.0584168161426189	-1.23346211681424
G758A	ACE2(dEcto)	210114	ACE2_mut_panel	SARS1	400	138371	NA	97.900572	0.102609	0.00102661679073133	0.0899936299735959	-1.04578823017428
G758A	ACE2(dEcto)	201102	ACE2_mut_panel	SARS2	200	8738	NA	86.060883	1.369681	0.0137914767173719	0.203960007192475	-0.69045498138954
G758A	ACE2(dEcto)	2/8/21	ACE2_mut_panel	SARS2	250	55852	NA	97.851465	0.007319	7.31926785186899e-05	0.12109920898204	-0.916858693651806
G758A	ACE2(dEcto)	210110	ACE2_mut_panel	SARS1	400	125948	NA	97.795916	0.244374	0.00244673080608903	0.0277805007015959	-1.55625993102531
G758A	ACE2(dEcto)	210110	ACE2_mut_panel	VSVG	100	133066	NA	97.819879	47.419813	0.642830810207325	1.34173560743555	0.127666945382701
G758A	ACE2(dEcto)	200707	Kozaks	SARS1	500	107817	0.073272	92.589295	0.060104	0.000601220696948543	0.0689904336542987	-1.16121112519289
G758A	ACE2(dEcto)	201111	ACE2_mut_panel	SARS1	200	3179	NA	99.024851	0.698856	0.00701309435881503	0.0621856285780401	-1.20630997142513
G758A	ACE2(dEcto)	201119	ACE2_mut_panel	SARS2	200	12604	NA	92.137417	0.266942	0.00267298925487681	0.0664174670389281	-1.17771769109825
G758A	ACE2(dEcto)	200710	Kozaks	SARS1	400	40574	0.125696	83.610194	0.120858	0.00120931092178587	0.018217666262934	-1.73950725821073
G758A	ACE2(dEcto)	201111	ACE2_mut_panel	SARS1	200	3179	NA	99.024851	0.698856	0.00701309435881503	0.0621856285780401	-1.20630997142513
G758A	ACE2(dEcto)	210110	ACE2_mut_panel	VSVG	100	133066	NA	97.819879	47.419813	0.642830810207325	1.34173560743555	0.127666945382701
G758A	ACE2(dEcto)	2/9/21	ACE2_mut_panel	SARS2	250	173970	NA	94.409956	0.066973	0.000669954369319988	0.0955603540682105	-1.01972224978041
G758A	ACE2(dEcto)	200710	Kozaks	SARS2	1000	48793	0.092226	83.792757	0.066039	0.000660608153525564	0.117238750712705	-0.930928818018225
G758A	ACE2(dEcto)	201119	ACE2_mut_panel	SARS2	200	12604	NA	92.137417	0.266942	0.00267298925487681	0.0664174670389281	-1.17771769109825
G758A	ACE2(dEcto)	2/5/21	ACE2_mut_panel	SARS1	100	11551	NA	97.281621	0.008899	8.89939598449316e-05	0.0415099925158608	-1.38184734492359
G758A	ACE2(dEcto)	210114	ACE2_mut_panel	SARS2	800	160349	NA	98.054868	0.029257	0.000292612806952054	0.0824593883579816	-1.08375989089943
G758A	ACE2(dEcto)	200925	ACE2_mut_panel	SARS2	750	54192	NA	82.633968	0.042429	0.000424380036470661	0.143971836743121	-0.841722454733108
G758A	ACE2(dEcto)	200925	ACE2_mut_panel	SARS1	50	45592	NA	82.942183	0.034378	0.000343839105890886	0.0724099499578538	-1.14020175265803
G758A	ACE2(dEcto)	200713	Kozaks	SARS2	1000	33083	0.090681	75.875827	0.071707	0.000717327217661833	0.164506742241821	-0.78381629796681
G758A	ACE2(dEcto)	201121	ACE2_mut_panel	SARS1	200	12587	NA	99.348534	0.591763	0.00593520855564072	0.0776424982393587	-1.10990049911942
G758A	ACE2(dEcto)	200108	ACE2_mut_panel	SARS1	400	180902	NA	96.425689	0.823225	0.00826632209219952	0.0622333894842502	-1.20597654492234
G758A	ACE2(dEcto)	200108	ACE2_mut_panel	SARS2	800	140503	NA	96.266984	0.12051	0.00120582671690799	0.0576919256511001	-1.23888496484339
G758A	ACE2(dEcto)	2/4/21	ACE2_mut_panel	SARS1	100	123682	NA	97.789492	0.019016	0.000190178082705291	0.0743703303367996	-1.12860028946679
G758A	ACE2(dEcto)	210120	ACE2_mut_panel	VSVG	100	24226	NA	95.802031	13.830841	0.148857856561228	1.73296506436722	0.238789807661712
G758A	ACE2(dEcto)	2/5/21	ACE2_mut_panel	SARS2	250	26891	NA	96.504407	0.026974	0.000269776386377206	0.169853284499962	-0.769926050640186
G758A	ACE2(dEcto)	201103	ACE2_mut_panel	SARS2	200	31201	NA	89.333675	3.379615	0.0343804421875092	0.375183017915904	-0.425756827521986
G758A	ACE2(dEcto)	201103	ACE2_mut_panel	SARS1	200	25962	NA	93.328711	1.341312	0.0135038884667451	0.0960609429885231	-1.01745315439597
G758A	ACE2(dEcto)	2/9/21	ACE2_mut_panel	SARS2	250	173970	NA	94.409956	0.066973	0.000669954369319988	0.0955603540682105	-1.01972224978041
G758A	ACE2(dEcto)	210110	ACE2_mut_panel	SARS1	400	125948	NA	97.795916	0.244374	0.00244673080608903	0.0277805007015959	-1.55625993102531
G758A	ACE2(dEcto)	201121	ACE2_mut_panel	VSVG	200	22031	NA	99.214743	32.98106	0.40019491997828	1.15154237616804	0.0612799244082089
G758A	ACE2(dEcto)	210110	ACE2_mut_panel	SARS2	800	128427	NA	97.864156	0.114573	0.00114638685037979	0.0476118022013687	-1.32228537930481
G820E	ACE2(low)-R357A	210112	ACE2_mut_panel	VSVG	100	26598	NA	81.430935	19.9132	0.222059139501293	1.03715654138361	0.0158443108039205
G820E	ACE2(low)-R357A	210112	ACE2_mut_panel	SARS2	800	135726	NA	78.355658	0.013164	0.000131648665305264	0.0235569111353296	-1.62788165636488
G820E	ACE2(low)-R357A	210109	ACE2_mut_panel	VSVG	100	188611	NA	91.673338	44.047054	0.580659098460843	1.05277344973293	0.0223349237813964
G820E	ACE2(low)-R357A	210112	ACE2_mut_panel	SARS1	400	132327	NA	83.255118	0.043569	0.000435784940465448	0.0247113566936147	-1.60710341047101
G820E	ACE2(low)-R357A	210109	ACE2_mut_panel	SARS1	400	183929	NA	91.871864	0.137295	0.00137389335940702	0.0184781794549505	-1.73334081945882
G820E	ACE2(low)-R357A	200106	ACE2_mut_panel	SARS2	400	232143	NA	57.829011	0.020857	0.000208591753747252	0.0380226931766149	-1.41995712496877
G820E	ACE2(low)-R357A	210110	ACE2_mut_panel	SARS1	400	97994	NA	94.944588	0.110705	0.00110766323247904	0.0125765528150612	-1.9004383810332
G820E	ACE2(low)-R357A	201102	ACE2_mut_panel	VSVG	200	19641	NA	62.079324	70.442057	1.21881767960951	0.986419752158379	-0.00593823997325032
G820E	ACE2(low)-R357A	210114	ACE2_mut_panel	SARS1	400	169433	NA	95.191019	0.033481	0.000334866061381692	0.029354490098717	-1.53232545911997
G820E	ACE2(low)-R357A	210120	ACE2_mut_panel	VSVG	100	22425	NA	93.168339	8.749342	0.0915599825925853	1.06591788161182	0.0277237479020223
G820E	ACE2(low)-R357A	200107	ACE2_mut_panel	SARS2	400	222735	NA	68.241632	0.021053	0.000210552164551415	0.0288369117105787	-1.54005125223524
G820E	ACE2(low)-R357A	210114	ACE2_mut_panel	VSVG	100	36776	NA	95.265934	21.330098	0.239909543357644	1.2406460643299	0.0936479021819142
G820E	ACE2(low)-R357A	201102	ACE2_mut_panel	SARS2	200	9354	NA	78.693607	1.005298	0.0101038524370034	0.149424304442115	-0.825578757094778
G820E	ACE2(low)-R357A	201102	ACE2_mut_panel	SARS1	200	17440	NA	87.207569	1.295286	0.0130374797975798	0.217805748938137	-0.661930661315052
G820E	ACE2(low)-R357A	201103	ACE2_mut_panel	SARS2	200	21041	NA	79.40212	2.813192	0.028535203897122	0.311395759733931	-0.506687305501661
G820E	ACE2(low)-R357A	200108	ACE2_mut_panel	VSVG	100	173843	NA	82.785042	30.988215	0.370892898873547	1.10053685756241	0.0416045918852104
G820E	ACE2(low)-R357A	210114	ACE2_mut_panel	SARS2	800	153843	NA	92.751701	0.016119	0.000161202992504277	0.0454276089342769	-1.34268012151638
G820E	ACE2(low)-R357A	201103	ACE2_mut_panel	SARS1	200	21421	NA	86.35918	1.178442	0.0118544066555068	0.0843272280204106	-1.07403217543746
G820E	ACE2(low)-R357A	200108	ACE2_mut_panel	SARS2	800	142455	NA	78.162227	0.052988	0.000530020436018866	0.0253584525534255	-1.59587725189492
G820E	ACE2(low)-R357A	210109	ACE2_mut_panel	SARS2	800	134654	NA	92.726544	0.065674	0.000656955748179322	0.0233295417917751	-1.63209379096441
G820E	ACE2(low)-R357A	200108	ACE2_mut_panel	SARS1	400	170113	NA	82.552186	0.17375	0.00173901120385644	0.0130922265500879	-1.88298648819433
G820E	ACE2(low)-R357A	210110	ACE2_mut_panel	VSVG	100	120678	NA	94.587249	40.131936	0.513026978303255	1.07080518455943	0.0297104652605984
G820E	ACE2(low)-R357A	201103	ACE2_mut_panel	VSVG	200	12085	NA	89.813819	82.172471	1.72442635036877	0.995638836627475	-0.00189817132012433
G820E	ACE2(low)-R357A	210110	ACE2_mut_panel	SARS2	800	90307	NA	93.527634	0.028415	0.000284190378260458	0.011803010539406	-1.92800720507579
G821A	ACE2(low)-Y41A	201120	ACE2_mut_panel	SARS2	200	19617	NA	38.487027	0.927152	0.00931476806599129	0.321023925395641	-0.493462599121313
G821A	ACE2(low)-Y41A	210109	ACE2_mut_panel	SARS1	400	162742	NA	94.035344	0.146372	0.00146479228459648	0.019700724596764	-1.70551780010292
G821A	ACE2(low)-Y41A	210112	ACE2_mut_panel	SARS1	400	172170	NA	85.408027	0.034003	0.000340087823308641	0.0192848139725957	-1.71478454611942
G821A	ACE2(low)-Y41A	201120	ACE2_mut_panel	SARS1	200	23171	NA	49.259851	0.131418	0.00131504429184261	0.0124767096379072	-1.90389993184191
G821A	ACE2(low)-Y41A	200930	ACE2_mut_panel	VSVG	20	80673	NA	71.631153	2.0714	0.0209315442832372	1.1134767137627	0.0466811390259988
G821A	ACE2(low)-Y41A	201121	ACE2_mut_panel	SARS1	200	12492	NA	98.150817	0.383329	0.00384065588585515	0.0502422307590335	-1.2989310861333
G821A	ACE2(low)-Y41A	201121	ACE2_mut_panel	SARS2	200	7388	NA	95.682187	0.792191	0.00795345503743728	0.273314435167598	-0.563337430334131
G821A	ACE2(low)-Y41A	210109	ACE2_mut_panel	SARS2	800	129681	NA	94.530425	1.99938	0.0201963808069196	0.717205552099113	-0.144356357095529
G821A	ACE2(low)-Y41A	210112	ACE2_mut_panel	SARS2	800	90868	NA	82.850949	0.394501	0.00395281207822787	0.707307154581143	-0.150391948902714
G821A	ACE2(low)-Y41A	210114	ACE2_mut_panel	SARS1	400	68472	NA	96.150251	0.050125	0.000501375667776995	0.0439507874126478	-1.35703333979602
G821A	ACE2(low)-Y41A	210112	ACE2_mut_panel	VSVG	100	33213	NA	80.236654	19.272768	0.214094220298924	0.999955334214737	-1.939853729845e-05
G821A	ACE2(low)-Y41A	210110	ACE2_mut_panel	SARS1	400	83732	NA	96.404003	0.086718	0.000867556218091095	0.00985034645633041	-2.00654849423067
G821A	ACE2(low)-Y41A	201102	ACE2_mut_panel	SARS2	200	4997	NA	81.188713	2.341632	0.0236948385325043	0.350419286966324	-0.455411998415685
G821A	ACE2(low)-Y41A	201102	ACE2_mut_panel	VSVG	200	7865	NA	67.870312	70.269764	1.21300561089994	0.981715899012879	-0.00801417549451861
G821A	ACE2(low)-Y41A	210110	ACE2_mut_panel	VSVG	100	100204	NA	96.234681	40.33454	0.51641689248363	1.07788071437184	0.0325707015218453
G821A	ACE2(low)-Y41A	201120	ACE2_mut_panel	VSVG	200	44728	NA	31.877124	31.357834	0.376263175362207	1.7035684753743	0.231359594833466
G821A	ACE2(low)-Y41A	210114	ACE2_mut_panel	SARS2	800	55067	NA	95.23308	0.261241	0.00261582829763186	0.737150242052006	-0.132443987521815
G821A	ACE2(low)-Y41A	200107	ACE2_mut_panel	SARS2	400	223587	NA	71.882981	0.790811	0.00793954493886783	1.08738828172149	0.0363846485009721
G821A	ACE2(low)-Y41A	210120	ACE2_mut_panel	VSVG	100	19639	NA	94.938642	10.351301	0.109271498033326	1.2721108109261	0.104524943448923
G821A	ACE2(low)-Y41A	201119	ACE2_mut_panel	SARS2	200	11968	NA	21.983623	1.330293	0.0133922066176989	0.332764690313177	-0.47786276295735
G821A	ACE2(low)-Y41A	201121	ACE2_mut_panel	VSVG	200	30744	NA	86.423367	29.574708	0.35061772597937	1.00888629301649	0.00384222164006613
G821A	ACE2(low)-Y41A	210109	ACE2_mut_panel	VSVG	100	160495	NA	93.613508	43.28397	0.567113299161654	1.02821401736479	0.0120835201910842
G821A	ACE2(low)-Y41A	201102	ACE2_mut_panel	SARS1	200	11051	NA	75.015836	1.363088	0.0137246333803511	0.22928542162448	-0.639623557608994
G821A	ACE2(low)-Y41A	201119	ACE2_mut_panel	VSVG	200	55490	NA	19.279149	42.447186	0.552467155403958	0.867836983835393	-0.0615618458715007
G821A	ACE2(low)-Y41A	210110	ACE2_mut_panel	SARS2	800	86518	NA	95.734992	1.946202	0.0196538987568172	0.816266812363817	-0.0881678606122576
G821A	ACE2(low)-Y41A	200930	ACE2_mut_panel	SARS1	50	133332	NA	72.01722	0.00729	7.29026573341896e-05	0.00751412398353431	-2.12412164332632
G821A	ACE2(low)-Y41A	200108	ACE2_mut_panel	SARS2	800	134480	NA	84.714456	1.641445	0.0165506596792852	0.791854595942611	-0.101354558280706
G821A	ACE2(low)-Y41A	201103	ACE2_mut_panel	VSVG	200	5850	NA	87.247863	80.309561	1.62503699800409	0.93825401463124	-0.0276795686378064
G821A	ACE2(low)-Y41A	210114	ACE2_mut_panel	VSVG	100	22016	NA	95.703125	25.946844	0.300387026331032	1.5533937365626	0.191281549703681
G821A	ACE2(low)-Y41A	201119	ACE2_mut_panel	SARS1	200	14654	NA	21.925754	0.342359	0.00342946389461386	0.0097671775867172	-2.01023091587186
G821A	ACE2(low)-Y41A	201111	ACE2_mut_panel	VSVG	200	11597	NA	97.921876	15.331103	0.166421865464938	0.542086900380456	-0.265931087390539
G821A	ACE2(low)-Y41A	200108	ACE2_mut_panel	SARS1	400	163386	NA	87.296953	0.185093	0.00185264508759729	0.0139477245172099	-1.85549663900162
G821A	ACE2(low)-Y41A	200925	ACE2_mut_panel	SARS1	50	33457	NA	91.036255	0.019699	0.000197009405078449	0.0414887106165406	-1.38207006193706
G821A	ACE2(low)-Y41A	200106	ACE2_mut_panel	SARS2	400	213693	NA	60.237818	0.389982	0.00390744412628487	0.712259935733211	-0.147361483816796
G821A	ACE2(low)-Y41A	201103	ACE2_mut_panel	SARS1	200	15544	NA	86.908132	1.058554	0.0106419653771935	0.0757024342952697	-1.12089015505732
G821A	ACE2(low)-Y41A	200925	ACE2_mut_panel	VSVG	20	26313	NA	90.715616	4.390448	0.044897454604047	0.791046799582297	-0.101797822192448
G821A	ACE2(low)-Y41A	200930	ACE2_mut_panel	SARS2	750	164976	NA	71.842571	0.023624	0.000236267909064377	0.346097448437608	-0.460801602478631
G821A	ACE2(low)-Y41A	200925	ACE2_mut_panel	SARS2	750	52885	NA	86.744824	0.082834	0.000828683263149939	0.281132572743506	-0.551088833000784
G821A	ACE2(low)-Y41A	201111	ACE2_mut_panel	SARS1	200	9408	NA	97.289541	0.294985	0.00295420938263861	0.0261951940201139	-1.58177838051236
G821A	ACE2(low)-Y41A	200108	ACE2_mut_panel	VSVG	100	157659	NA	86.905917	30.368938	0.361959425103416	1.07402888941323	0.0310159632480912
G821A	ACE2(low)-Y41A	201103	ACE2_mut_panel	SARS2	200	16611	NA	70.134248	8.300429	0.0866524850354159	0.945611480742139	-0.0242872636279097
G822A	ACE2(low)-D38H	200925	ACE2_mut_panel	VSVG	20	39363	NA	83.779183	4.214931	0.0430633691079728	0.758732106586337	-0.119911537896849
G822A	ACE2(low)-D38H	201120	ACE2_mut_panel	SARS2	200	15088	NA	38.653234	1.54321	0.0155524142614033	0.535998002333889	-0.270836828921009
G822A	ACE2(low)-D38H	201102	ACE2_mut_panel	SARS1	200	7078	NA	75.671094	8.159074	0.0851121707150524	1.4218944438774	0.15286735719324
G822A	ACE2(low)-D38H	201119	ACE2_mut_panel	VSVG	200	44508	NA	15.720769	45.548092	0.607852295900741	0.954838125546492	-0.0200702484588608
G822A	ACE2(low)-D38H	200925	ACE2_mut_panel	SARS1	50	50339	NA	85.714853	0.794938	0.00798114477335344	1.68076953360943	0.225508167250571
G822A	ACE2(low)-D38H	201111	ACE2_mut_panel	VSVG	200	17798	NA	97.724463	16.086932	0.175388827790373	0.571295038381093	-0.243139547710971
G822A	ACE2(low)-D38H	200925	ACE2_mut_panel	SARS2	750	59058	NA	80.996647	0.150517	0.00150630390632175	0.51101682795928	-0.291564798163676
G822A	ACE2(low)-D38H	201119	ACE2_mut_panel	SARS1	200	12925	NA	20.719536	24.570575	0.281972735113293	0.803063645833775	-0.0952500338756811
G822A	ACE2(low)-D38H	200930	ACE2_mut_panel	SARS1	50	88099	NA	65.328778	1.118949	0.0112525632898912	1.15980896697926	0.0643864621415954
G822A	ACE2(low)-D38H	200930	ACE2_mut_panel	VSVG	20	39941	NA	69.139481	1.712837	0.0172767573931098	0.919056271541387	-0.0366578970233063
G822A	ACE2(low)-D38H	201120	ACE2_mut_panel	SARS1	200	18462	NA	43.251002	10.494678	0.110872098788026	1.05191816891984	0.021981956387257
G822A	ACE2(low)-D38H	201121	ACE2_mut_panel	SARS2	200	6697	NA	93.385098	1.215222	0.012226661930001	0.420159941013528	-0.376585356561437
G822A	ACE2(low)-D38H	201120	ACE2_mut_panel	VSVG	200	42255	NA	20.911135	32.752377	0.396788513855725	1.79649896098529	0.254426970364222
G822A	ACE2(low)-D38H	201121	ACE2_mut_panel	VSVG	200	28539	NA	82.96016	35.618348	0.440341500303744	1.26706230457071	0.102797970736622
G822A	ACE2(low)-D38H	201102	ACE2_mut_panel	VSVG	200	7606	NA	67.51249	72.989289	1.30893669494617	1.05935533412469	0.0250416577140621
G822A	ACE2(low)-D38H	200930	ACE2_mut_panel	SARS2	750	133339	NA	63.313809	0.066333	0.000663550100682718	0.97200249355164	-0.0123326209437578
G822A	ACE2(low)-D38H	201121	ACE2_mut_panel	SARS1	200	10381	NA	97.148637	7.882995	0.0821106235050782	1.07414488996629	0.0310628667161655
G822A	ACE2(low)-D38H	201103	ACE2_mut_panel	SARS2	200	15574	NA	75.324258	7.237235	0.0751248659380706	0.819814177183945	-0.0862845756273258
G822A	ACE2(low)-D38H	201103	ACE2_mut_panel	VSVG	200	4114	NA	86.363636	81.705601	1.69857523856211	0.980713078343159	-0.00845803310784654
G822A	ACE2(low)-D38H	201103	ACE2_mut_panel	SARS1	200	21100	NA	91.962085	9.997939	0.105337615920027	0.74932718397071	-0.125328511850948
G822A	ACE2(low)-D38H	201102	ACE2_mut_panel	SARS2	200	3686	NA	72.626153	5.229735	0.0537144862663604	0.794375194893175	-0.0999743255514587
G822A	ACE2(low)-D38H	201119	ACE2_mut_panel	SARS2	200	6063	NA	21.375557	2.700617	0.0273775380289817	0.680267130265997	-0.167320513147875
G822A	ACE2(low)-D38H	201111	ACE2_mut_panel	SARS1	200	14020	NA	96.476462	8.479965	0.0886122759266068	0.785731632328677	-0.104725762485422
G823B	ACE2(low)-R357T	200930	ACE2_mut_panel	SARS1	50	169489	NA	70.555021	0.005017	5.01712585565052e-05	0.00517118402797556	-2.28641000662704
G823B	ACE2(low)-R357T	201121	ACE2_mut_panel	SARS2	200	10358	NA	94.632168	0.397878	0.00398671640360824	0.137000478018252	-0.863277917512739
G823B	ACE2(low)-R357T	201121	ACE2_mut_panel	SARS1	200	14555	NA	96.92889	0.418202	0.00419078910255441	0.0548225614089611	-1.26104067730089
G823B	ACE2(low)-R357T	201119	ACE2_mut_panel	SARS1	200	17831	NA	22.943189	0.43999	0.00440960804676061	0.0125586465418606	-1.90105716243594
G823B	ACE2(low)-R357T	201120	ACE2_mut_panel	SARS2	200	14018	NA	40.783279	0.2099	0.002101205987953	0.0724159087524969	-1.14016601495681
G823B	ACE2(low)-R357T	201103	ACE2_mut_panel	SARS1	200	25542	NA	83.650458	1.057755	0.0106338899264481	0.0756449889590193	-1.12121983617387
G823B	ACE2(low)-R357T	201120	ACE2_mut_panel	VSVG	200	25921	NA	30.627676	29.285804	0.346523841162388	1.56892071939164	0.195600998398501
G823B	ACE2(low)-R357T	201102	ACE2_mut_panel	SARS1	200	10239	NA	85.232933	1.420878	0.0143106912224235	0.239076176371217	-0.621463698606134
G823B	ACE2(low)-R357T	201102	ACE2_mut_panel	SARS2	200	10352	NA	70.372875	0.864791	0.00868552016354434	0.128448808733839	-0.89126991913387
G823B	ACE2(low)-R357T	201120	ACE2_mut_panel	SARS1	200	17473	NA	51.696904	0.188199	0.00188376316825259	0.0178725281138171	-1.74781401110806
G823B	ACE2(low)-R357T	201119	ACE2_mut_panel	VSVG	200	55405	NA	20.617273	45.268318	0.602727448616764	0.946787815286344	-0.0237473398726079
G823B	ACE2(low)-R357T	201111	ACE2_mut_panel	VSVG	200	22946	NA	97.956071	15.575922	0.169317540711836	0.551519000031028	-0.258439521362513
G823B	ACE2(low)-R357T	200925	ACE2_mut_panel	SARS2	750	68667	NA	86.271426	0.038825	0.000388325388544929	0.13174022017566	-0.880281615063365
G823B	ACE2(low)-R357T	201102	ACE2_mut_panel	VSVG	200	10255	NA	69.741589	71.294743	1.24808990926452	1.01011050263278	0.00436888671189819
G823B	ACE2(low)-R357T	201119	ACE2_mut_panel	SARS2	200	4526	NA	20.216527	0.10929	0.00109349765069293	0.0271708328193	-1.56589704972038
G823B	ACE2(low)-R357T	201103	ACE2_mut_panel	SARS2	200	22964	NA	82.712071	1.584711	0.0159740179832265	0.174319464610238	-0.75865411661435
G823B	ACE2(low)-R357T	200930	ACE2_mut_panel	SARS2	750	146886	NA	71.188541	0.000956	9.56004569705528e-06	0.0140040491990651	-1.85374637213973
G823B	ACE2(low)-R357T	200930	ACE2_mut_panel	VSVG	20	70574	NA	72.6429	1.776972	0.0179294971004073	0.953779484238412	-0.0205520234599988
G823B	ACE2(low)-R357T	200925	ACE2_mut_panel	SARS1	50	58845	NA	90.6857	0.007496	7.49628096411653e-05	0.0157866083345954	-1.80171116573517
G823B	ACE2(low)-R357T	200925	ACE2_mut_panel	VSVG	20	41528	NA	89.554036	3.79672	0.0387067332635778	0.681972680644548	-0.166233022532617
G823B	ACE2(low)-R357T	201121	ACE2_mut_panel	VSVG	200	38700	NA	84.338501	31.07632	0.372170380512979	1.07090305978531	0.0297501594352455
G823B	ACE2(low)-R357T	201111	ACE2_mut_panel	SARS1	200	13438	NA	96.859652	0.307314	0.00307787179152177	0.0272917177847211	-1.56396912827488
G823B	ACE2(low)-R357T	201103	ACE2_mut_panel	VSVG	200	6458	NA	91.018891	88.652603	2.17618180756999	1.25647066499274	0.0991523535091772
G824D	ACE2(low)-E23K	201119	ACE2_mut_panel	SARS2	200	5483	NA	25.551705	2.640971	0.026764710653541	0.665039818021989	-0.177152351344212
G824D	ACE2(low)-E23K	201120	ACE2_mut_panel	SARS2	200	21319	NA	27.759276	2.382562	0.0241140404954897	0.831065667139369	-0.0803646588277749
G824D	ACE2(low)-E23K	201120	ACE2_mut_panel	SARS1	200	18549	NA	28.745485	9.246062	0.097018319845227	0.920478050644535	-0.0359865630509093
G824D	ACE2(low)-E23K	201119	ACE2_mut_panel	VSVG	200	23565	NA	19.079143	36.699288	0.457273608875943	0.718303243247573	-0.143692172657131
G824D	ACE2(low)-E23K	201102	ACE2_mut_panel	SARS2	200	15323	NA	26.770215	5.582643	0.0574452632125905	0.849549075716839	-0.0708115282753289
G824D	ACE2(low)-E23K	201120	ACE2_mut_panel	VSVG	200	42414	NA	25.816947	17.013699	0.186494640006216	0.844372796341365	-0.0734657670616179
G824D	ACE2(low)-E23K	201103	ACE2_mut_panel	SARS1	200	21883	NA	69.378056	11.678303	0.124184389422882	0.883395148130351	-0.0538449903459118
G824D	ACE2(low)-E23K	201119	ACE2_mut_panel	SARS1	200	9511	NA	23.677847	22.380107	0.253346438558974	0.721535415565718	-0.141742347304671
G824D	ACE2(low)-E23K	200930	ACE2_mut_panel	SARS2	750	107143	NA	64.647247	0.064968	0.000649891133502281	0.951994132246194	-0.0213657284442572
G824D	ACE2(low)-E23K	200930	ACE2_mut_panel	VSVG	20	69835	NA	66.435169	2.355857	0.0238405099829358	1.2682223705532	0.103195409568593
G824D	ACE2(low)-E23K	200930	ACE2_mut_panel	SARS1	50	115636	NA	65.387077	0.806761	0.00810032926187378	0.834906169498783	-0.0783623297363559
G824D	ACE2(low)-E23K	201102	ACE2_mut_panel	SARS1	200	12873	NA	80.571739	5.659468	0.0582592689704326	0.973286548298158	-0.0117592789263302
G824D	ACE2(low)-E23K	201121	ACE2_mut_panel	VSVG	200	36429	NA	84.77312	31.578266	0.37947966329295	1.09193518298415	0.0381968595154404
G824D	ACE2(low)-E23K	201111	ACE2_mut_panel	SARS1	200	31989	NA	96.070524	6.904855	0.0715481512925482	0.63442277175857	-0.197621236989948
G824D	ACE2(low)-E23K	201102	ACE2_mut_panel	VSVG	200	13057	NA	65.972275	71.023915	1.23869935138916	1.0025104883509	0.00108892494218707
G824D	ACE2(low)-E23K	201103	ACE2_mut_panel	VSVG	200	13135	NA	93.703845	87.260318	2.06044849690913	1.18964926739534	0.0754189414880722
G824D	ACE2(low)-E23K	201103	ACE2_mut_panel	SARS2	200	16650	NA	76.798799	10.377727	0.109566314309453	1.1956629365133	0.0776087670740494
G824D	ACE2(low)-E23K	200925	ACE2_mut_panel	SARS1	50	49709	NA	80.389869	0.505493	0.00506774937760402	1.06723020315118	0.028258107498527
G824D	ACE2(low)-E23K	200925	ACE2_mut_panel	SARS2	750	57292	NA	75.25658	0.10437	0.00104424503411272	0.354262365452917	-0.450674981858926
G824D	ACE2(low)-E23K	201111	ACE2_mut_panel	VSVG	200	32483	NA	97.136964	17.358096	0.190653321751895	0.621016162431472	-0.206897096822677
G824D	ACE2(low)-E23K	201121	ACE2_mut_panel	SARS1	200	10159	NA	97.804902	9.188808	0.0963876480648283	1.26091235463949	0.100684900039136
G824D	ACE2(low)-E23K	200925	ACE2_mut_panel	VSVG	20	40786	NA	82.079635	3.659229	0.0372785819116664	0.656810128196713	-0.182560158894051
G824D	ACE2(low)-E23K	201121	ACE2_mut_panel	SARS2	200	9735	NA	92.593734	2.817839	0.0285830201717546	0.982233755877793	-0.00778514479253489
G825F	ACE2(low)-Q42R	201119	ACE2_mut_panel	VSVG	200	37082	NA	17.248261	38.69606	0.489326071049425	0.768652502610862	-0.114269954485986
G825F	ACE2(low)-Q42R	201119	ACE2_mut_panel	SARS2	200	6937	NA	26.654173	4.218496	0.0431005885450028	1.0709477839551	0.0297682965153392
G825F	ACE2(low)-Q42R	201120	ACE2_mut_panel	SARS2	200	18542	NA	25.62291	3.073037	0.0312124498634207	1.07570506376356	0.0316932130235808
G825F	ACE2(low)-Q42R	201120	ACE2_mut_panel	VSVG	200	28441	NA	27.776801	19.063291	0.211502707114963	0.957599275960304	-0.0188161909710731
G825F	ACE2(low)-Q42R	201102	ACE2_mut_panel	SARS1	200	7897	NA	90.74332	7.214625	0.0748811555984044	1.25097384077951	0.0972482282194836
G825F	ACE2(low)-Q42R	201102	ACE2_mut_panel	VSVG	200	8379	NA	81.226877	69.379959	1.18351545676533	0.957848776785136	-0.0187030510381863
G825F	ACE2(low)-Q42R	201102	ACE2_mut_panel	SARS2	200	10878	NA	38.104431	6.68275	0.0691652077645662	1.02287351544891	0.00982193386977987
G825F	ACE2(low)-Q42R	201111	ACE2_mut_panel	SARS1	200	40261	NA	95.978739	11.97143	0.127508765109335	1.13062969095334	0.0533203860841985
G825F	ACE2(low)-Q42R	201103	ACE2_mut_panel	VSVG	200	11335	NA	91.707102	91.120731	2.4214509521923	1.39808267745135	0.145532854742419
G825F	ACE2(low)-Q42R	201103	ACE2_mut_panel	SARS1	200	19249	NA	73.879163	14.738767	0.159450313108868	1.13426199237152	0.0547133796887658
G825F	ACE2(low)-Q42R	201121	ACE2_mut_panel	SARS1	200	11775	NA	97.180467	5.907542	0.0608922913867382	0.796573461987632	-0.0987741662976602
G825F	ACE2(low)-Q42R	201119	ACE2_mut_panel	SARS1	200	10914	NA	23.905076	25.182062	0.290112516923936	0.826245897318196	-0.0828906839680185
G825F	ACE2(low)-Q42R	201111	ACE2_mut_panel	VSVG	200	41738	NA	97.323782	19.088649	0.21181606274255	0.689949680482894	-0.161182582140285
G825F	ACE2(low)-Q42R	201121	ACE2_mut_panel	VSVG	200	37642	NA	84.493385	29.595975	0.350919751162971	1.00975535651586	0.00421616567872785
G825F	ACE2(low)-Q42R	201120	ACE2_mut_panel	SARS1	200	17328	NA	25.657895	9.851552	0.103712452238483	0.983989786839623	-0.0070094092335096
G825F	ACE2(low)-Q42R	201103	ACE2_mut_panel	SARS2	200	17026	NA	84.553037	10.850236	0.114852488906226	1.25334930737587	0.0980721253630396
G825F	ACE2(low)-Q42R	201121	ACE2_mut_panel	SARS2	200	9997	NA	94.478344	2.329275	0.0235683136014077	0.809907177384023	-0.0915647523064177
G826A	ACE2(low)-K26R	201103	ACE2_mut_panel	SARS2	200	13944	NA	69.226908	10.929245	0.115739132101065	1.26302496738745	0.101411935742524
G826A	ACE2(low)-K26R	200925	ACE2_mut_panel	VSVG	20	41041	NA	89.006116	4.005037	0.0408744646467881	0.720165869727656	-0.142567464664507
G826A	ACE2(low)-K26R	200930	ACE2_mut_panel	VSVG	20	63756	NA	75.183512	1.890099	0.0190818968847515	1.01508266891743	0.006501412882395
G826A	ACE2(low)-K26R	200925	ACE2_mut_panel	SARS1	50	53676	NA	89.846486	0.630365	0.00632360189235233	1.33170337152962	0.124407499268086
G826A	ACE2(low)-K26R	201111	ACE2_mut_panel	VSVG	200	30725	NA	97.578519	20.876555	0.23416095816552	0.762733836971725	-0.117626986685706
G826A	ACE2(low)-K26R	200925	ACE2_mut_panel	SARS2	750	64357	NA	84.50829	0.200416	0.002006171016034	0.680597816054895	-0.167109448829439
G826A	ACE2(low)-K26R	201103	ACE2_mut_panel	VSVG	200	9290	NA	92.723358	89.795681	2.28235912394708	1.31777468051727	0.119841158836597
G826A	ACE2(low)-K26R	201119	ACE2_mut_panel	VSVG	200	27017	NA	14.028204	43.799472	0.576244034114785	0.905186633499791	-0.043261867709071
G826A	ACE2(low)-K26R	201111	ACE2_mut_panel	SARS1	200	29297	NA	97.054306	7.483998	0.0777885618369566	0.689756955563083	-0.161303911367176
G826A	ACE2(low)-K26R	200930	ACE2_mut_panel	SARS1	50	134459	NA	72.768651	0.789011	0.00792140162281802	0.816463982161456	-0.0880629691557898
G826A	ACE2(low)-K26R	201119	ACE2_mut_panel	SARS2	200	6824	NA	21.23388	4.623879	0.0473419428483494	1.17633541659485	0.0705311727659901
G826A	ACE2(low)-K26R	201120	ACE2_mut_panel	SARS1	200	28054	NA	35.396022	9.254783	0.0971144194662606	0.921389812381677	-0.0355565939618734
G826A	ACE2(low)-K26R	201102	ACE2_mut_panel	SARS2	200	11212	NA	30.538709	7.827103	0.0815040574251455	1.20535084670878	0.0811134772941651
G826A	ACE2(low)-K26R	200930	ACE2_mut_panel	SARS2	750	155646	NA	69.322051	0.085267	0.000853033729840163	1.24956790999684	0.0967598636120924
G826A	ACE2(low)-K26R	201119	ACE2_mut_panel	SARS1	200	15879	NA	20.221676	20.554344	0.230096970396938	0.655320493550655	-0.183546250330454
G826A	ACE2(low)-K26R	201121	ACE2_mut_panel	SARS1	200	14114	NA	97.661896	6.543819	0.0676775119517291	0.885335545212202	-0.0528920990023111
G826A	ACE2(low)-K26R	201103	ACE2_mut_panel	SARS1	200	24704	NA	74.1216	10.900552	0.115417046816714	0.8210279862328	-0.0856420389106178
G826A	ACE2(low)-K26R	201121	ACE2_mut_panel	VSVG	200	42350	NA	84.495868	29.189023	0.345156154933362	0.993170874889063	-0.00297602478041071
G826A	ACE2(low)-K26R	201102	ACE2_mut_panel	SARS1	200	6544	NA	78.805012	7.09715	0.0736158624903164	1.22983569772485	0.0898470949046901
G826A	ACE2(low)-K26R	201102	ACE2_mut_panel	VSVG	200	10082	NA	56.943067	72.165128	1.27888056289023	1.03503015175372	0.0149530015316083
G826A	ACE2(low)-K26R	201121	ACE2_mut_panel	SARS2	200	11464	NA	95.010468	2.130004	0.0215301594209066	0.739867558626383	-0.130846015006238
G826A	ACE2(low)-K26R	201120	ACE2_mut_panel	SARS2	200	26306	NA	32.631339	2.737651	0.0277582295459266	0.956658904197663	-0.019242881899745
G826A	ACE2(low)-K26R	201120	ACE2_mut_panel	VSVG	200	50174	NA	21.863914	20.574294	0.230348116983128	1.04292371975156	0.0182525449534228
G827A	ACE2(low)-T27A	200930	ACE2_mut_panel	VSVG	20	55966	NA	76.17482	1.813192	0.0182983177373797	0.973399307088883	-0.0117089672435107
G827A	ACE2(low)-T27A	200930	ACE2_mut_panel	SARS2	750	118088	NA	72.180916	0.063353	0.000633730764928658	0.928321588855554	-0.0323015495662772
G827A	ACE2(low)-T27A	201119	ACE2_mut_panel	SARS1	200	8642	NA	25.410785	17.850638	0.196631107816165	0.560009088338766	-0.25180492480925
G827A	ACE2(low)-T27A	201121	ACE2_mut_panel	SARS2	200	7820	NA	96.227621	3.707641	0.0377812161264481	1.29832276626189	0.113382672573007
G827A	ACE2(low)-T27A	201121	ACE2_mut_panel	VSVG	200	23545	NA	88.698237	30.64547	0.365938720524226	1.05297174633608	0.02241671821782
G827A	ACE2(low)-T27A	200930	ACE2_mut_panel	SARS1	50	118656	NA	75.235976	0.431266	0.00432198634202485	0.445469924096803	-0.35118161203052
G827A	ACE2(low)-T27A	200925	ACE2_mut_panel	VSVG	20	29678	NA	92.021026	4.851703	0.0497334904618065	0.876252758843984	-0.0573706016657042
G827A	ACE2(low)-T27A	200925	ACE2_mut_panel	SARS1	50	51319	NA	91.930864	0.398491	0.00399287090989841	0.840868818643522	-0.0752717518631789
G827A	ACE2(low)-T27A	201102	ACE2_mut_panel	SARS1	200	11519	NA	80.753538	4.654913	0.0476673812261716	0.796337162479306	-0.0989030166822566
G827A	ACE2(low)-T27A	201102	ACE2_mut_panel	VSVG	200	12127	NA	62.224788	65.928969	1.07672269354619	0.871418711986041	-0.0597731186887293
G827A	ACE2(low)-T27A	201102	ACE2_mut_panel	SARS2	200	8396	NA	43.67556	6.135806	0.0633211930488244	0.936447289462953	-0.0285166630721206
G827A	ACE2(low)-T27A	201103	ACE2_mut_panel	SARS1	200	20334	NA	88.265958	6.368398	0.0658022312829934	0.468089202851423	-0.32967137638191
G827A	ACE2(low)-T27A	200925	ACE2_mut_panel	SARS2	750	36813	NA	88.368239	0.1537	0.00153818239621731	0.521831673966246	-0.282469563773018
G827A	ACE2(low)-T27A	201119	ACE2_mut_panel	SARS2	200	4040	NA	31.435644	3.307087	0.0336300747357772	0.835627893454855	-0.077987071598217
G827A	ACE2(low)-T27A	201103	ACE2_mut_panel	VSVG	200	10139	NA	88.963409	87.727273	2.09779070257025	1.21120968381649	0.0832193344242039
G827A	ACE2(low)-T27A	201119	ACE2_mut_panel	VSVG	200	23353	NA	14.563439	41.928844	0.543501099793492	0.853752753520927	-0.0686678826228372
G827A	ACE2(low)-T27A	201103	ACE2_mut_panel	SARS2	200	5334	NA	68.353956	7.103675	0.0736860996159946	0.804113370084135	-0.0946827167603115
G827A	ACE2(low)-T27A	201120	ACE2_mut_panel	VSVG	200	43193	NA	23.962216	22.057971	0.249204853570598	1.12829944637676	0.0524243750466273
G827A	ACE2(low)-T27A	201111	ACE2_mut_panel	VSVG	200	23655	NA	95.827521	21.71784	0.244850450585921	0.797552782166378	-0.0982405656437465
G827A	ACE2(low)-T27A	201121	ACE2_mut_panel	SARS1	200	8758	NA	97.876227	4.631358	0.0474203617772489	0.620337991712296	-0.207371620276673
G827A	ACE2(low)-T27A	201120	ACE2_mut_panel	SARS2	200	25593	NA	37.088266	3.982301	0.040637646929983	1.40053481137503	0.146293908018702
G827A	ACE2(low)-T27A	201120	ACE2_mut_panel	SARS1	200	22299	NA	38.297682	6.498829	0.0671962257077044	0.637535786527444	-0.195495432140777
G827A	ACE2(low)-T27A	201111	ACE2_mut_panel	SARS1	200	23320	NA	95.30446	5.102362	0.0523713700391726	0.464380828027154	-0.333125718420732
G842A	ACE2(low)-I21V	201102	ACE2_mut_panel	SARS2	200	7826	NA	80.437005	6.513106	0.0673489306413347	0.996012875162927	-0.00173504754410051
G842A	ACE2(low)-I21V	201121	ACE2_mut_panel	VSVG	200	38796	NA	83.985462	30.08931	0.357951615680262	1.02998922149239	0.0128326799761704
G842A	ACE2(low)-I21V	201121	ACE2_mut_panel	SARS2	200	15602	NA	91.27035	2.057584	0.0207904718539921	0.714448757790756	-0.146028914538179
G842A	ACE2(low)-I21V	201119	ACE2_mut_panel	SARS1	200	11832	NA	23.909736	21.385649	0.240615920521921	0.685278661081705	-0.164132791484448
G842A	ACE2(low)-I21V	201119	ACE2_mut_panel	SARS2	200	4853	NA	20.440964	4.233871	0.0432611230271284	1.07493668651269	0.0313828851744843
G842A	ACE2(low)-I21V	201119	ACE2_mut_panel	VSVG	200	39850	NA	15.19197	44.565576	0.589969413365247	0.92674699525923	-0.0330388133852089
G842A	ACE2(low)-I21V	201120	ACE2_mut_panel	SARS1	200	10456	NA	31.952946	8.709967	0.091128571925791	0.864598050946345	-0.063185747826426
G842A	ACE2(low)-I21V	201120	ACE2_mut_panel	SARS2	200	28153	NA	30.18506	2.106378	0.0212887866841736	0.73369619295363	-0.134483734412374
G842A	ACE2(low)-I21V	201121	ACE2_mut_panel	SARS1	200	15074	NA	94.633143	6.274097	0.0647955888433094	0.847635149720828	-0.0717910422711999
G842A	ACE2(low)-I21V	201120	ACE2_mut_panel	VSVG	200	13992	NA	24.313894	19.753086	0.220061879546032	0.996351769649928	-0.00158730349789413
G842A	ACE2(low)-I21V	201102	ACE2_mut_panel	VSVG	200	13594	NA	89.02457	64.881838	1.04645175344263	0.846919680068387	-0.0721577752148925
G842A	ACE2(low)-I21V	201103	ACE2_mut_panel	VSVG	200	22792	NA	90.38259	91.980583	2.52330446001878	1.45689023859602	0.163426833466832
G842A	ACE2(low)-I21V	201103	ACE2_mut_panel	SARS1	200	30431	NA	86.155565	10.576703	0.111788944915876	0.795219205990634	-0.0995131394821904
G842A	ACE2(low)-I21V	201102	ACE2_mut_panel	SARS1	200	14810	NA	86.218771	6.030229	0.0621970405440492	1.03907144691776	0.0166454108250544
G842A	ACE2(low)-I21V	201103	ACE2_mut_panel	SARS2	200	18324	NA	81.947173	12.380128	0.132162364457092	1.44224656801908	0.159039514180951
G842A	ACE2(low)-I21V	201111	ACE2_mut_panel	VSVG	200	19199	NA	96.270639	22.51799	0.255124405607162	0.831018194998721	-0.0803894673097088
G842A	ACE2(low)-I21V	201111	ACE2_mut_panel	SARS1	200	14928	NA	95.893623	7.754104	0.0807123918619447	0.715682773562479	-0.145279436100009
G843A	ACE2(low)-K26E	201119	ACE2_mut_panel	VSVG	200	39190	NA	10.053585	44.543147	0.589564891009428	0.926111555744439	-0.0333366967671075
G843A	ACE2(low)-K26E	201119	ACE2_mut_panel	SARS1	200	6530	NA	18.039816	14.685908	0.158830539977062	0.452352361133349	-0.344523138464321
G843A	ACE2(low)-K26E	201121	ACE2_mut_panel	VSVG	200	30819	NA	99.127162	29.869067	0.354806219663516	1.02093848990562	0.00899957724922031
G843A	ACE2(low)-K26E	201120	ACE2_mut_panel	VSVG	200	11103	NA	13.969198	19.987105	0.222982376803519	1.00957460777508	0.00413841891883499
G843A	ACE2(low)-K26E	201111	ACE2_mut_panel	SARS1	200	12202	NA	95.386002	4.407595	0.0450768146933997	0.399699463972209	-0.398266434161881
G843A	ACE2(low)-K26E	201120	ACE2_mut_panel	SARS1	200	10597	NA	16.495235	6.292906	0.0649962898977041	0.616663515917495	-0.209951745273094
G843A	ACE2(low)-K26E	201120	ACE2_mut_panel	SARS2	200	21452	NA	14.986948	3.017107	0.0306355838628497	1.05582396885936	0.0235915169424547
G843A	ACE2(low)-K26E	201119	ACE2_mut_panel	SARS2	200	9056	NA	10.788428	3.070624	0.0311875551397034	0.774937052865731	-0.110733573239926
G843A	ACE2(low)-K26E	201121	ACE2_mut_panel	SARS1	200	14341	NA	95.216512	5.170267	0.0530871866611137	0.694469580677282	-0.158346772580548
G843A	ACE2(low)-K26E	201121	ACE2_mut_panel	SARS2	200	12305	NA	89.069484	2.782847	0.0282230188974917	0.969862585804958	-0.013289794037026
G843A	ACE2(low)-K26E	201102	ACE2_mut_panel	SARS2	200	1956	NA	63.752556	3.127506	0.0317745670362696	0.469909136930357	-0.327986110457242
G843A	ACE2(low)-K26E	201103	ACE2_mut_panel	SARS2	200	6806	NA	54.451954	11.656773	0.123940651168348	1.35252558109032	0.131145487916356
G843A	ACE2(low)-K26E	201103	ACE2_mut_panel	VSVG	200	3580	NA	77.709497	85.945363	1.96221780907091	1.13293342810221	0.0542043911897153
G843A	ACE2(low)-K26E	201103	ACE2_mut_panel	SARS1	200	9581	NA	92.933932	8.243486	0.0860317042983946	0.611993105701764	-0.213253470293239
G843A	ACE2(low)-K26E	201102	ACE2_mut_panel	SARS1	200	2862	NA	70.090846	7.676969	0.0798765523114365	1.33442755570124	0.125295001493176
G843A	ACE2(low)-K26E	201111	ACE2_mut_panel	VSVG	200	6094	NA	95.487365	19.60818	0.218257756272699	0.710932245900027	-0.148171786940922
G843A	ACE2(low)-K26E	201102	ACE2_mut_panel	VSVG	200	2958	NA	68.323191	83.473528	1.80020672706165	1.45695250672022	0.16344539500574
G844A	ACE2(low)-I21N	201120	ACE2_mut_panel	SARS1	200	5498	NA	21.735176	23.849372	0.27245685979977	2.58498147147167	0.412457434522243
G844A	ACE2(low)-I21N	201102	ACE2_mut_panel	SARS1	200	8236	NA	70.483244	14.608096	0.157918890624228	2.63821250563124	0.421309774647034
G844A	ACE2(low)-I21N	201102	ACE2_mut_panel	SARS2	200	3586	NA	67.122142	4.279186	0.0437344190141651	0.646781530323872	-0.1892423904245
G844A	ACE2(low)-I21N	201111	ACE2_mut_panel	SARS1	200	31412	NA	96.071565	15.895686	0.173112324248688	1.53499983705183	0.186108333710602
G844A	ACE2(low)-I21N	201111	ACE2_mut_panel	VSVG	200	29759	NA	96.626231	19.196661	0.213151897057439	0.694300901286465	-0.158452270976366
G844A	ACE2(low)-I21N	201119	ACE2_mut_panel	VSVG	200	20346	NA	17.993709	41.327506	0.533199155005447	0.837570056314324	-0.0769788573677906
G844A	ACE2(low)-I21N	201102	ACE2_mut_panel	VSVG	200	8371	NA	83.215864	73.413724	1.32477504319282	1.07217370705563	0.0302651528047276
G844A	ACE2(low)-I21N	201121	ACE2_mut_panel	SARS1	200	5766	NA	96.219216	17.375631	0.190865524759169	2.49684169160055	0.397391007451931
G844A	ACE2(low)-I21N	201121	ACE2_mut_panel	VSVG	200	15791	NA	91.27351	33.879137	0.413685861093827	1.1903619353713	0.0756790308341018
G844A	ACE2(low)-I21N	201121	ACE2_mut_panel	SARS2	200	6421	NA	91.979442	4.520826	0.0462620355812753	1.58975967866585	0.201331477705581
G844A	ACE2(low)-I21N	201103	ACE2_mut_panel	SARS1	200	22588	NA	94.629892	21.469006	0.241676811098325	1.71918647208437	0.235322985125182
G844A	ACE2(low)-I21N	201119	ACE2_mut_panel	SARS1	200	3739	NA	25.835785	46.583851	0.627057070010025	1.78587031326191	0.25184991800175
G844A	ACE2(low)-I21N	201119	ACE2_mut_panel	SARS2	200	4902	NA	25.071399	5.126119	0.0526217448082558	1.30752601977605	0.116450340088236
G844A	ACE2(low)-I21N	201103	ACE2_mut_panel	VSVG	200	14982	NA	89.49406	82.72673	1.75600996606698	1.0138743932713	0.00598415451597076
G844A	ACE2(low)-I21N	201120	ACE2_mut_panel	SARS2	200	3804	NA	23.817035	5.84989	0.0602797625372322	2.07748017497846	0.3175368880814
G844A	ACE2(low)-I21N	201120	ACE2_mut_panel	VSVG	200	11157	NA	26.297392	20.892979	0.234368554091566	1.06112664356564	0.0257672192637185
G844A	ACE2(low)-I21N	201103	ACE2_mut_panel	SARS2	200	7358	NA	62.503398	13.763862	0.148080861833859	1.61596015360733	0.208430647724574
G845A	ACE2(low)-E329K	201111	ACE2_mut_panel	SARS1	200	21182	NA	97.143801	4.49531	0.0459948297596168	0.407839571750036	-0.389510637903382
G845A	ACE2(low)-E329K	201121	ACE2_mut_panel	VSVG	200	31473	NA	91.135259	32.018966	0.385941431479811	1.11052862213262	0.0455297562875279
G845A	ACE2(low)-E329K	201121	ACE2_mut_panel	SARS1	200	10398	NA	97.480285	3.729282	0.0380059840355225	0.497182115994675	-0.303484501640442
G845A	ACE2(low)-E329K	201119	ACE2_mut_panel	SARS2	200	15818	NA	21.014035	3.399519	0.0345864654859494	0.859391943762953	-0.0658087218595789
G845A	ACE2(low)-E329K	201120	ACE2_mut_panel	VSVG	200	49719	NA	24.312637	20.871939	0.234102620648008	1.05992260378535	0.0252741539665397
G845A	ACE2(low)-E329K	201120	ACE2_mut_panel	SARS2	200	22068	NA	35.204821	2.535719	0.0256842238243241	0.885180424720246	-0.052968198822932
G845A	ACE2(low)-E329K	201102	ACE2_mut_panel	SARS1	200	5780	NA	63.702422	6.029332	0.0621874949666867	1.0389119773225	0.0165787531562979
G845A	ACE2(low)-E329K	201120	ACE2_mut_panel	SARS1	200	21387	NA	36.466078	5.116041	0.0525155252179667	0.498250107385116	-0.302552599026354
G845A	ACE2(low)-E329K	201121	ACE2_mut_panel	SARS2	200	9913	NA	91.647332	3.291139	0.0334651538076357	1.15000456627688	0.060699564792669
G845A	ACE2(low)-E329K	201103	ACE2_mut_panel	SARS1	200	20024	NA	95.914902	5.65969	0.0582616221505185	0.414448503303495	-0.382529424391197
G845A	ACE2(low)-E329K	201111	ACE2_mut_panel	VSVG	200	17320	NA	97.32679	21.433232	0.24122137493981	0.785731773173657	-0.104725684636714
G845A	ACE2(low)-E329K	201102	ACE2_mut_panel	VSVG	200	7608	NA	66.430074	77.146814	1.47607964729528	1.19462832235706	0.0772328068262365
G845A	ACE2(low)-E329K	201103	ACE2_mut_panel	SARS2	200	14975	NA	78.417362	11.445116	0.121547668000742	1.32641170385315	0.122678345305425
G845A	ACE2(low)-E329K	201102	ACE2_mut_panel	SARS2	200	2678	NA	74.645258	4.702351	0.0481650450970791	0.71230537133504	-0.147333780725804
G845A	ACE2(low)-E329K	201119	ACE2_mut_panel	SARS1	200	10918	NA	23.914636	12.485638	0.133367268950692	0.379832486979296	-0.420407892910063
G845A	ACE2(low)-E329K	201119	ACE2_mut_panel	VSVG	200	53052	NA	18.315992	45.40496	0.605227149854504	0.950714443614255	-0.0219499080735014
G845A	ACE2(low)-E329K	201103	ACE2_mut_panel	VSVG	200	7908	NA	90.389479	77.644096	1.49807973873908	0.864952201602811	-0.0630078915568106
G846A	ACE2(low)-G352V	201121	ACE2_mut_panel	SARS2	200	16035	NA	95.466168	1.025608	0.0103090359801604	0.354262183262164	-0.450675205208812
G846A	ACE2(low)-G352V	201121	ACE2_mut_panel	SARS1	200	17207	NA	96.710641	2.90247	0.0294542487074557	0.38531105216797	-0.414188533611649
G846A	ACE2(low)-G352V	201111	ACE2_mut_panel	VSVG	200	25891	NA	97.867985	18.67477	0.206713885474053	0.673330329095718	-0.171771822986003
G846A	ACE2(low)-G352V	201119	ACE2_mut_panel	VSVG	200	44341	NA	22.040549	44.500153	0.588789921996259	0.924894204152809	-0.0339079420505746
G846A	ACE2(low)-G352V	201103	ACE2_mut_panel	VSVG	200	15397	NA	92.017926	90.676172	2.37259691200318	1.36987562776898	0.136681138962568
G846A	ACE2(low)-G352V	201102	ACE2_mut_panel	VSVG	200	10686	NA	64.514318	77.212068	1.47893908840108	1.19694253984347	0.0780733022628152
G846A	ACE2(low)-G352V	201120	ACE2_mut_panel	SARS2	200	20591	NA	48.38036	1.114234	0.0112048808720578	0.386164724194421	-0.413227401161038
G846A	ACE2(low)-G352V	201120	ACE2_mut_panel	VSVG	200	50596	NA	29.405487	21.810727	0.246037721759071	1.11395994608875	0.0468695754828052
G846A	ACE2(low)-G352V	201121	ACE2_mut_panel	VSVG	200	57879	NA	98.878695	31.504456	0.378401493930717	1.08883280050172	0.0369611952797167
G846A	ACE2(low)-G352V	201119	ACE2_mut_panel	SARS1	200	11417	NA	27.424017	12.264452	0.130843032362548	0.372643413764088	-0.428706550245325
G846A	ACE2(low)-G352V	201102	ACE2_mut_panel	SARS1	200	11535	NA	76.3329	5.212947	0.053537357783841	0.894401716384105	-0.0484673760325287
G846A	ACE2(low)-G352V	201102	ACE2_mut_panel	SARS2	200	4877	NA	76.830018	4.510275	0.0461515359128373	0.682527896731267	-0.165879593153353
G846A	ACE2(low)-G352V	201103	ACE2_mut_panel	SARS1	200	20699	NA	92.096237	6.66212	0.0689441583877394	0.490439541513236	-0.30941452224022
G846A	ACE2(low)-G352V	201119	ACE2_mut_panel	SARS2	200	9683	NA	25.663534	2.052314	0.020736666174711	0.515257156250558	-0.287975967722363
G846A	ACE2(low)-G352V	201120	ACE2_mut_panel	SARS1	200	25268	NA	51.06063	4.053635	0.0413808485667585	0.392607941299248	-0.406040920152309
G846A	ACE2(low)-G352V	201111	ACE2_mut_panel	SARS1	200	27272	NA	97.169258	4.879245	0.050022996294761	0.443557623609714	-0.353049951953817
G846A	ACE2(low)-G352V	201103	ACE2_mut_panel	SARS2	200	17690	NA	79.14641	8.785087	0.0919517825388585	1.00344105778284	0.00149186707614688
G847B	ACE2(low)-Y83F	201102	ACE2_mut_panel	VSVG	200	3817	NA	23.002358	83.371298	1.79403994754322	1.45196157721046	0.161955123921744
G847B	ACE2(low)-Y83F	201119	ACE2_mut_panel	SARS2	200	12668	NA	25.371014	2.955818	0.0300038266502189	0.745524196906832	-0.127538256419464
G847B	ACE2(low)-Y83F	201103	ACE2_mut_panel	VSVG	200	1006	NA	77.037773	86.193548	1.98003416685406	1.14322012879683	0.058129862518769
G847B	ACE2(low)-Y83F	201103	ACE2_mut_panel	SARS2	200	7581	NA	41.841446	11.160151	0.118334886648136	1.29135162530033	0.111044513478659
G847B	ACE2(low)-Y83F	201119	ACE2_mut_panel	VSVG	200	29047	NA	25.427755	39.845654	0.508256493475925	0.798389149469681	-0.0977853739720188
G847B	ACE2(low)-Y83F	201121	ACE2_mut_panel	SARS1	200	15483	NA	98.430537	7.250656	0.0752695573018394	0.984652251980468	-0.00671712149372864
G847B	ACE2(low)-Y83F	201120	ACE2_mut_panel	SARS2	200	15812	NA	38.243107	2.778237	0.0281756004064231	0.971043162724886	-0.0127614653374926
G847B	ACE2(low)-Y83F	201120	ACE2_mut_panel	SARS1	200	16279	NA	42.392039	9.723229	0.102290001182602	0.970494036994198	-0.0130071287026884
G847B	ACE2(low)-Y83F	201102	ACE2_mut_panel	SARS2	200	641	NA	56.630265	3.305785	0.0336166095169337	0.497150817085742	-0.303511842469637
G847B	ACE2(low)-Y83F	201119	ACE2_mut_panel	SARS1	200	11498	NA	24.821708	20.882971	0.234242049934792	0.667125757930569	-0.175792290780259
G847B	ACE2(low)-Y83F	201103	ACE2_mut_panel	SARS1	200	3147	NA	86.336193	11.520059	0.122394315031649	0.870661317096059	-0.0601507505271921
G847B	ACE2(low)-Y83F	201111	ACE2_mut_panel	VSVG	200	2529	NA	97.548438	18.808269	0.208356778981362	0.678681735574333	-0.168333838219782
G847B	ACE2(low)-Y83F	201111	ACE2_mut_panel	SARS1	200	5378	NA	97.805876	7.224335	0.0749858111878414	0.664904757382737	-0.17724055966753
G847B	ACE2(low)-Y83F	201102	ACE2_mut_panel	SARS1	200	6853	NA	19.057347	8.192956	0.0854811592792542	1.42805881243814	0.154746093568582
G847B	ACE2(low)-Y83F	201120	ACE2_mut_panel	VSVG	200	41586	NA	33.626701	29.919908	0.355531426575429	1.60970344689115	0.206745874018463
G847B	ACE2(low)-Y83F	201121	ACE2_mut_panel	SARS2	200	8708	NA	96.681213	2.209289	0.0223405930082651	0.767717492664749	-0.114798563755241
G847B	ACE2(low)-Y83F	201121	ACE2_mut_panel	VSVG	200	26989	NA	91.800363	33.706006	0.411070881134931	1.18283745146315	0.072925066873938
G848A	ACE2(low)-M82I	201121	ACE2_mut_panel	SARS1	200	12275	NA	97.792261	5.498167	0.0565509548511134	0.739781487255191	-0.13089654093562
G848A	ACE2(low)-M82I	201103	ACE2_mut_panel	SARS1	200	17845	NA	92.53012	7.806444	0.0812799494082009	0.578191134015874	-0.237928572086848
G848A	ACE2(low)-M82I	201103	ACE2_mut_panel	SARS2	200	21229	NA	85.128833	8.919876	0.0934305833529874	1.01957874877923	0.00842077483165774
G848A	ACE2(low)-M82I	201120	ACE2_mut_panel	SARS2	200	15240	NA	39.730971	1.288192	0.0129656114460236	0.446846497096779	-0.34984164222184
G848A	ACE2(low)-M82I	201120	ACE2_mut_panel	VSVG	200	44675	NA	25.945159	29.893883	0.355160134698937	1.60802238645959	0.206292090586681
G848A	ACE2(low)-M82I	201119	ACE2_mut_panel	SARS1	200	9797	NA	25.681331	19.594595	0.218088785694603	0.621120957971344	-0.206823816467305
G848A	ACE2(low)-M82I	201102	ACE2_mut_panel	SARS1	200	12314	NA	65.981809	6.843077	0.0708847707145073	1.18420974095372	0.0734286291366675
G848A	ACE2(low)-M82I	201102	ACE2_mut_panel	SARS2	200	5328	NA	83.089339	4.22408	0.0431588896004772	0.63827011521142	-0.194995489429841
G848A	ACE2(low)-M82I	201119	ACE2_mut_panel	VSVG	200	16326	NA	17.98971	43.445693	0.569968823638305	0.895329287810419	-0.0480172087312482
G848A	ACE2(low)-M82I	201103	ACE2_mut_panel	VSVG	200	11295	NA	91.952191	90.025034	2.30509163173928	1.3308998381136	0.124145372235465
G848A	ACE2(low)-M82I	201119	ACE2_mut_panel	SARS2	200	8340	NA	26.954436	1.379004	0.0138860058717853	0.345034434990337	-0.46213755947745
G848A	ACE2(low)-M82I	201121	ACE2_mut_panel	SARS2	200	7939	NA	95.553596	1.21276	0.0122017393723933	0.419303496270531	-0.377471516311747
G848A	ACE2(low)-M82I	201111	ACE2_mut_panel	SARS1	200	33510	NA	96.36228	6.051222	0.0624204671317815	0.553486918345212	-0.256892639207348
G848A	ACE2(low)-M82I	201102	ACE2_mut_panel	VSVG	200	9130	NA	67.437021	68.637323	1.15955163062873	0.938454250570186	-0.0275868942831342
G848A	ACE2(low)-M82I	201121	ACE2_mut_panel	VSVG	200	22385	NA	87.031494	31.659994	0.380674851504637	1.09537428179462	0.0395625399469744
G848A	ACE2(low)-M82I	201111	ACE2_mut_panel	VSVG	200	29263	NA	97.061135	17.81854	0.196240456810863	0.639215169621192	-0.194352927053573
G848A	ACE2(low)-M82I	201120	ACE2_mut_panel	SARS1	200	19396	NA	44.230769	6.993822	0.0725042649336905	0.687896724619084	-0.162476758413816
G849A	ACE2(low)-E35K	201121	ACE2_mut_panel	VSVG	200	24411	NA	88.537954	33.317911	0.405233799861979	1.16604152002227	0.0667140149131508
G849A	ACE2(low)-E35K	201119	ACE2_mut_panel	VSVG	200	17983	NA	14.914086	46.085011	0.61776165767893	0.970404138029224	-0.0130473602047292
G849A	ACE2(low)-E35K	201121	ACE2_mut_panel	SARS2	200	10331	NA	95.411867	2.526124	0.025585782347751	0.879235956924439	-0.0558945594670105
G849A	ACE2(low)-E35K	201103	ACE2_mut_panel	SARS1	200	19548	NA	92.459587	10.18037	0.107366637686795	0.763760785428539	-0.117042643827587
G849A	ACE2(low)-E35K	201119	ACE2_mut_panel	SARS2	200	9110	NA	25.488474	2.540913	0.0257375165624347	0.639516471991263	-0.194148264941728
G849A	ACE2(low)-E35K	201102	ACE2_mut_panel	SARS2	200	4635	NA	81.316073	4.112497	0.0419945254160131	0.621050514127018	-0.20687307435737
G849A	ACE2(low)-E35K	201119	ACE2_mut_panel	SARS1	200	10267	NA	23.784942	25.880426	0.299490532024038	0.852954660468456	-0.0690740535120671
G849A	ACE2(low)-E35K	201102	ACE2_mut_panel	SARS1	200	14598	NA	69.749281	7.552544	0.0785297461106417	1.31192764484476	0.117909883582956
G849A	ACE2(low)-E35K	201102	ACE2_mut_panel	VSVG	200	10377	NA	74.443481	66.860841	1.10445455149937	0.893862800964002	-0.0487291359656685
G849A	ACE2(low)-E35K	201111	ACE2_mut_panel	SARS1	200	38372	NA	96.526113	9.870677	0.103924624820445	0.921507367296897	-0.0355011883194611
G849A	ACE2(low)-E35K	201103	ACE2_mut_panel	VSVG	200	11499	NA	87.711975	93.654571	2.75743547481421	1.59207138514918	0.201962536693943
G849A	ACE2(low)-E35K	201103	ACE2_mut_panel	SARS2	200	18450	NA	83.907859	11.000581	0.116540344367147	1.27176834638009	0.104408011429531
G849A	ACE2(low)-E35K	201111	ACE2_mut_panel	VSVG	200	29786	NA	96.971732	20.475003	0.22909878607687	0.746244794687153	-0.127118685204659
G849A	ACE2(low)-E35K	201120	ACE2_mut_panel	SARS2	200	15175	NA	36.31631	2.467792	0.0249875240724881	0.861169382515862	-0.0649114192117467
G849A	ACE2(low)-E35K	201120	ACE2_mut_panel	VSVG	200	35874	NA	23.142108	31.112985	0.372702487268047	1.68744711036957	0.227230169630701
G849A	ACE2(low)-E35K	201120	ACE2_mut_panel	SARS1	200	18297	NA	41.367437	11.639583	0.123746088117297	1.17406236416802	0.0696911664982125
G849A	ACE2(low)-E35K	201121	ACE2_mut_panel	SARS1	200	12401	NA	97.93565	8.398518	0.0877227353995847	1.14756074112019	0.0597756823009504
G875A	ACE2(low)-E37K	210109	ACE2_mut_panel	VSVG	100	137135	NA	83.402487	43.500271	0.570934344307376	1.03514182559222	0.014999856896679
G875A	ACE2(low)-E37K	210110	ACE2_mut_panel	VSVG	100	87693	NA	87.571414	41.106076	0.529432258546429	1.10504677395233	0.0433806610432765
G875A	ACE2(low)-E37K	210114	ACE2_mut_panel	VSVG	100	14767	NA	89.124399	27.83983	0.326281954360667	1.68730437678328	0.227193433053693
G875A	ACE2(low)-E37K	210114	ACE2_mut_panel	SARS1	400	43852	NA	89.861352	0.180176	0.00180338512189525	0.158085446122615	-0.801108110836803
G875A	ACE2(low)-E37K	200107	ACE2_mut_panel	SARS2	400	213827	NA	52.472326	0.516934	0.00518274726244212	0.709821366803338	-0.14885093180567
G875A	ACE2(low)-E37K	210114	ACE2_mut_panel	SARS2	800	56284	NA	85.987137	0.235552	0.00235829860146037	0.664577406120742	-0.177454427673441
G875A	ACE2(low)-E37K	210112	ACE2_mut_panel	SARS2	800	61692	NA	62.857421	0.206303	0.00206516097774218	0.369535183057247	-0.43234420657847
G875A	ACE2(low)-E37K	210109	ACE2_mut_panel	SARS2	800	125752	NA	84.662669	1.237026	0.0124474085582748	0.442027243028714	-0.354550963382959
G875A	ACE2(low)-E37K	210112	ACE2_mut_panel	SARS1	400	86410	NA	62.274042	0.128227	0.00128309281162947	0.0727582832608296	-1.13811755671059
G875A	ACE2(low)-E37K	200108	ACE2_mut_panel	SARS2	800	115589	NA	62.974851	1.130619	0.011370590845083	0.544017869603782	-0.264386834598041
G875A	ACE2(low)-E37K	210110	ACE2_mut_panel	SARS1	400	77245	NA	88.262023	1.007656	0.0101276721772112	0.114990910861287	-0.939336485896722
G875A	ACE2(low)-E37K	210120	ACE2_mut_panel	VSVG	100	20259	NA	79.831186	11.061646	0.117226707935351	1.36472332838666	0.135044615381232
G875A	ACE2(low)-E37K	200106	ACE2_mut_panel	SARS2	400	235853	NA	43.491497	0.270044	0.00270409276562842	0.492909655830284	-0.307232674170826
G875A	ACE2(low)-E37K	210109	ACE2_mut_panel	SARS1	400	146121	NA	84.34106	0.908796	0.00912950742091226	0.122787314826042	-0.910846497898556
G875A	ACE2(low)-E37K	210112	ACE2_mut_panel	VSVG	100	39956	NA	59.870858	19.559401	0.217651174567357	1.01656855894033	0.0071366734466804
G875A	ACE2(low)-E37K	210110	ACE2_mut_panel	SARS2	800	75874	NA	86.136226	1.236325	0.0124403107818122	0.516671676817447	-0.286785345187524
G875A	ACE2(low)-E37K	200108	ACE2_mut_panel	VSVG	100	129399	NA	69.169004	30.817617	0.368423936700548	1.09321079691373	0.0387039122786715
G875A	ACE2(low)-E37K	200108	ACE2_mut_panel	SARS1	400	143585	NA	69.390257	1.947126	0.0196633221995852	0.148036233690415	-0.829631972673637
G876C	ACE2(low)-D355N	200108	ACE2_mut_panel	SARS1	400	164214	NA	79.674084	0.165856	0.00165993693333175	0.012496912234863	-1.90319728019317
G876C	ACE2(low)-D355N	210114	ACE2_mut_panel	VSVG	100	38418	NA	93.661825	18.639357	0.206278531132507	1.06672975248754	0.0280544083006149
G876C	ACE2(low)-D355N	210114	ACE2_mut_panel	SARS1	400	243411	NA	93.588211	0.023705	0.000237078100792161	0.0207823591725339	-1.68230515372508
G876C	ACE2(low)-D355N	200108	ACE2_mut_panel	VSVG	100	182973	NA	81.066605	30.535293	0.364351375347648	1.08112643539815	0.0338764867237009
G876C	ACE2(low)-D355N	210120	ACE2_mut_panel	VSVG	100	28262	NA	91.699101	9.102485	0.0954375229121142	1.11105921351495	0.0457372051312554
G876C	ACE2(low)-D355N	210112	ACE2_mut_panel	SARS2	800	97138	NA	77.031646	0.022719	0.000227215811557586	0.0406574777571241	-1.39085956692128
G876C	ACE2(low)-D355N	210109	ACE2_mut_panel	SARS2	800	155984	NA	89.8964	0.06347	0.000634901507313961	0.0225463606789221	-1.64692354977788
G876C	ACE2(low)-D355N	210109	ACE2_mut_panel	SARS1	400	202622	NA	89.460177	0.108128	0.00108186500495996	0.0145505439492838	-1.83712077095596
G876C	ACE2(low)-D355N	200108	ACE2_mut_panel	SARS2	800	160949	NA	75.691679	0.059922	0.000599399604056024	0.0286778497338085	-1.54245341519917
G876C	ACE2(low)-D355N	210109	ACE2_mut_panel	VSVG	100	198776	NA	89.471566	44.035356	0.580450051785649	1.05239443424866	0.0221785425859531
G876C	ACE2(low)-D355N	210110	ACE2_mut_panel	SARS2	800	99841	NA	91.098847	0.042879	0.000428881956719694	0.0178123491946101	-1.74927879951624
G876C	ACE2(low)-D355N	210110	ACE2_mut_panel	VSVG	100	130492	NA	92.865463	40.020795	0.511172267173208	1.06693397626453	0.0281375453559013
G876C	ACE2(low)-D355N	200106	ACE2_mut_panel	SARS2	400	231702	NA	56.182942	0.027655	0.000276588247002927	0.0504172857417601	-1.29742053864978
G876C	ACE2(low)-D355N	210112	ACE2_mut_panel	SARS1	400	171534	NA	83.279117	0.052502	0.000525157871259078	0.0297792839359749	-1.52608574937745
G876C	ACE2(low)-D355N	210114	ACE2_mut_panel	SARS2	800	180450	NA	91.049044	0.024346	0.000243489641196835	0.0686162956903157	-1.16357273140779
G876C	ACE2(low)-D355N	210110	ACE2_mut_panel	SARS1	400	138049	NA	92.333157	0.076099	0.000761279699871806	0.00864366900672842	-2.063301871972
G876C	ACE2(low)-D355N	210112	ACE2_mut_panel	VSVG	100	38439	NA	83.397071	19.927005	0.222231529832264	1.03796171319432	0.0161813341915317
G876C	ACE2(low)-D355N	200107	ACE2_mut_panel	SARS2	400	232193	NA	67.341393	0.026861	0.000268646082127544	0.0367933683712528	-1.43423045141637
G877A	ACE2(low)-G326E	210110	ACE2_mut_panel	SARS1	400	162579	NA	95.264456	9.059272	0.0949622323450635	1.07821357205373	0.0327047942250828
G877A	ACE2(low)-G326E	200108	ACE2_mut_panel	VSVG	100	204729	NA	84.532235	31.938265	0.384755025027499	1.1416694346566	0.0575403740617427
G877A	ACE2(low)-G326E	210109	ACE2_mut_panel	SARS2	800	163704	NA	93.718541	2.195918	0.022203871577027	0.788494737021564	-0.10320120111773
G877A	ACE2(low)-G326E	210109	ACE2_mut_panel	VSVG	100	231388	NA	93.274068	43.66686	0.573887191691679	1.04049553370692	0.0172402203567747
G877A	ACE2(low)-G326E	210120	ACE2_mut_panel	VSVG	100	22226	NA	94.753892	10.712251	0.113305896766664	1.31907824833325	0.120270558860536
G877A	ACE2(low)-G326E	210114	ACE2_mut_panel	VSVG	100	63009	NA	97.379739	16.794876	0.18386125351884	0.95080311257507	-0.0219094052232382
G877A	ACE2(low)-G326E	210110	ACE2_mut_panel	VSVG	100	153427	NA	95.58096	41.153927	0.530245083480245	1.10674332635616	0.0440469118702813
G877A	ACE2(low)-G326E	210110	ACE2_mut_panel	SARS2	800	134461	NA	94.145514	2.057841	0.02079309584825	0.863580009098152	-0.0636974196481922
G877A	ACE2(low)-G326E	200106	ACE2_mut_panel	SARS2	400	221747	NA	60.494167	0.563573	0.0056516706459801	1.03020246508768	0.0129225847337442
G877A	ACE2(low)-G326E	210114	ACE2_mut_panel	SARS1	400	93268	NA	97.150148	1.020859	0.0102610550229232	0.899488102287744	-0.0460045767819685
G877A	ACE2(low)-G326E	210112	ACE2_mut_panel	SARS1	400	85698	NA	91.488716	1.664456	0.016784637213151	0.951779464210236	-0.0214636698633697
G877A	ACE2(low)-G326E	210109	ACE2_mut_panel	SARS1	400	208961	NA	93.267165	7.374854	0.0766095261247696	1.03035986162943	0.012988932107757
G877A	ACE2(low)-G326E	210112	ACE2_mut_panel	VSVG	100	36362	NA	89.073758	19.330637	0.214811323438303	1.00330465914468	0.00143282902714885
G877A	ACE2(low)-G326E	210112	ACE2_mut_panel	SARS2	800	61898	NA	86.905877	0.429424	0.00430348672986842	0.77005607487558	-0.113477648694618
G877A	ACE2(low)-G326E	200107	ACE2_mut_panel	SARS2	400	221909	NA	73.144848	0.914272	0.00918477116877771	1.25793261655705	0.0996573779604196
G877A	ACE2(low)-G326E	200108	ACE2_mut_panel	SARS1	400	205586	NA	84.040742	15.040862	0.162999774496969	1.22715136658989	0.0888981353596552
G877A	ACE2(low)-G326E	200108	ACE2_mut_panel	SARS2	800	177841	NA	81.417109	1.841249	0.0185841097902671	0.889143576998536	-0.0510281044252084
G877A	ACE2(low)-G326E	210114	ACE2_mut_panel	SARS2	800	114271	NA	95.64894	0.281796	0.00282193792412574	0.795232709160707	-0.0995057650344688
G893F	ACE2(low)-G211R	2/12/21	ACE2_mut_panel	SARS2	250	105843	NA	96.222707	0.478178	0.00479324928699566	1.03967341346708	0.0168969383337453
G893F	ACE2(low)-G211R	2/4/21	ACE2_mut_panel	SARS1	100	26665	NA	88.505532	0.5	0.00501254182354429	1.9601858738985	0.292297255122301
G893F	ACE2(low)-G211R	2/5/21	ACE2_mut_panel	SARS2	250	21784	NA	93.233566	0.206795	0.00207009116098645	1.30334529137127	0.115059487294669
G893F	ACE2(low)-G211R	2/9/21	ACE2_mut_panel	VSVG	10	113885	NA	88.404092	49.523734	0.683666940380106	0.870768050156917	-0.0600975142831079
G893F	ACE2(low)-G211R	2/9/21	ACE2_mut_panel	SARS1	100	163843	NA	89.434398	4.573063	0.0468092888989409	0.887707059746326	-0.0517303262538925
G893F	ACE2(low)-G211R	2/12/21	ACE2_mut_panel	VSVG	10	145896	NA	96.01497	12.338487	0.131687231278707	0.818338743267853	-0.087066887184981
G893F	ACE2(low)-G211R	2/8/21	ACE2_mut_panel	SARS2	250	52153	NA	79.165149	0.016954	0.000169554373530439	0.28053216427567	-0.552017337735391
G893F	ACE2(low)-G211R	2/5/21	ACE2_mut_panel	VSVG	10	22195	NA	93.908538	18.217147	0.201102585379843	1.16771862899823	0.0673382087057252
G893F	ACE2(low)-G211R	2/12/21	ACE2_mut_panel	SARS1	100	142581	NA	96.060485	2.95114	0.0299556229644741	0.941609681672005	-0.0261290847067726
G893F	ACE2(low)-G211R	2/4/21	ACE2_mut_panel	SARS2	250	33714	NA	89.5622	0.049677	0.000496893431096088	4.33035492221336	0.63652349322214
G893F	ACE2(low)-G211R	2/4/21	ACE2_mut_panel	VSVG	10	32560	NA	88.040541	2.686109	0.0272284423406077	2.2700395283905	0.356033419665548
G893F	ACE2(low)-G211R	2/8/21	ACE2_mut_panel	SARS1	100	66121	NA	79.356029	0.630825	0.00632823108380218	1.12534665997352	0.0512863262896632
G893F	ACE2(low)-G211R	2/5/21	ACE2_mut_panel	SARS1	100	26938	NA	92.898508	0.255744	0.00256071583603817	1.19441022036109	0.077153510915423
G893F	ACE2(low)-G211R	2/9/21	ACE2_mut_panel	SARS2	250	101690	NA	90.650998	0.774546	0.00777561186961611	1.10909079391734	0.044967100417201
G893F	ACE2(low)-G211R	2/8/21	ACE2_mut_panel	VSVG	10	60736	NA	78.865911	0.141962	0.001420628615152	0.714078336171428	-0.146254142424353
G895C	ACE2(low)-P389H	2/4/21	ACE2_mut_panel	VSVG	10	85577	NA	92.652231	1.886769	0.0190479559322615	1.58803108750689	0.200858999980591
G895C	ACE2(low)-P389H	2/8/21	ACE2_mut_panel	VSVG	10	60477	NA	89.582817	0.153202	0.00153319474261292	0.770659649647191	-0.113137379296489
G895C	ACE2(low)-P389H	2/4/21	ACE2_mut_panel	SARS2	250	60077	NA	92.757628	0.048451	0.000484627412896779	4.22345833441149	0.625668214104213
G895C	ACE2(low)-P389H	2/8/21	ACE2_mut_panel	SARS2	250	44645	NA	88.33912	0.043105	0.000431142928756825	0.71333729940378	-0.146705066738151
G895C	ACE2(low)-P389H	2/12/21	ACE2_mut_panel	VSVG	10	160864	NA	96.603964	15.398228	0.167214973968793	1.03911738689061	0.0166646116564563
G895C	ACE2(low)-P389H	2/5/21	ACE2_mut_panel	SARS2	250	26954	NA	96.90584	0.122511	0.00122586106074009	0.771811537338111	-0.112488733713797
G895C	ACE2(low)-P389H	2/9/21	ACE2_mut_panel	VSVG	10	195642	NA	92.271087	49.563209	0.684449297057963	0.871764516650567	-0.0596008120061926
G895C	ACE2(low)-P389H	2/5/21	ACE2_mut_panel	SARS1	100	6175	NA	96.663968	0.117273	0.00117341818591653	0.54732456225392	-0.261755061610866
G895C	ACE2(low)-P389H	2/8/21	ACE2_mut_panel	SARS1	100	62418	NA	89.358839	0.489458	0.00490659768707876	0.87253819367012	-0.0592155535525844
G895C	ACE2(low)-P389H	2/9/21	ACE2_mut_panel	SARS2	250	171744	NA	91.968861	0.636273	0.00638305844199535	0.910460999566702	-0.0407386528737159
G895C	ACE2(low)-P389H	2/5/21	ACE2_mut_panel	VSVG	10	20432	NA	96.887236	17.281269	0.189724116254736	1.10164861631404	0.0420430933082633
G895C	ACE2(low)-P389H	2/4/21	ACE2_mut_panel	SARS1	100	68421	NA	93.047456	0.185348	0.0018551998194844	0.725487508619138	-0.139370060806511
G895C	ACE2(low)-P389H	2/12/21	ACE2_mut_panel	SARS2	250	126550	NA	94.98143	0.395178	0.00395960891482346	0.858853748257578	-0.0660807846348837
G895C	ACE2(low)-P389H	2/9/21	ACE2_mut_panel	SARS1	100	176955	NA	89.76802	3.969808	0.0405075439650135	0.768198654509806	-0.11452645783145
G895C	ACE2(low)-P389H	2/12/21	ACE2_mut_panel	SARS1	100	141575	NA	95.836836	2.177166	0.0220121597160944	0.691918933809723	-0.159944785111816
G896C	ACE2(low)-T519I	2/8/21	ACE2_mut_panel	SARS1	100	58770	NA	85.674664	0.548152	0.00549659865864555	0.977457817170166	-0.00990197578940817
G896C	ACE2(low)-T519I	2/9/21	ACE2_mut_panel	SARS1	100	151816	NA	94.2786	4.236708	0.0432907477185768	0.820980264289964	-0.0856672828476548
G896C	ACE2(low)-T519I	2/12/21	ACE2_mut_panel	SARS2	250	127029	NA	97.074684	0.338164	0.00338737066756183	0.734733166116978	-0.133870355505444
G896C	ACE2(low)-T519I	2/5/21	ACE2_mut_panel	SARS2	250	25252	NA	97.382386	0.239925	0.00240213281226253	1.51240126479207	0.179667031882767
G896C	ACE2(low)-T519I	2/12/21	ACE2_mut_panel	VSVG	10	171089	NA	97.446943	13.52619	0.145328592462205	0.90310971353558	-0.0442594865760429
G896C	ACE2(low)-T519I	2/12/21	ACE2_mut_panel	SARS1	100	143840	NA	97.322024	2.440209	0.0247047549140893	0.776556589660258	-0.109826890635124
G896C	ACE2(low)-T519I	2/5/21	ACE2_mut_panel	SARS1	100	20103	NA	97.303885	0.189152	0.00189331118301729	0.883108619665711	-0.0539858762409334
G896C	ACE2(low)-T519I	2/8/21	ACE2_mut_panel	VSVG	10	65474	NA	85.525552	0.169652	0.00169796071975901	0.85347919415253	-0.0688070615145474
G896C	ACE2(low)-T519I	2/9/21	ACE2_mut_panel	SARS2	250	157315	NA	94.119442	0.59839	0.00600187527363742	0.856090134622424	-0.0674805076261655
G896C	ACE2(low)-T519I	2/9/21	ACE2_mut_panel	VSVG	10	183262	NA	94.336524	48.609753	0.665721778612939	0.847911784044271	-0.0716493289881882
G896C	ACE2(low)-T519I	2/8/21	ACE2_mut_panel	SARS2	250	49495	NA	84.982321	0.047549	0.000475603081217486	0.786897789375904	-0.104081674747418
G896C	ACE2(low)-T519I	2/4/21	ACE2_mut_panel	VSVG	10	63422	NA	92.676043	1.905507	0.0192389575878025	1.60395492562595	0.205192159567236
G896C	ACE2(low)-T519I	2/5/21	ACE2_mut_panel	VSVG	10	20137	NA	97.084968	17.928389	0.197578014954628	1.14725292221994	0.0596591725792725
G896C	ACE2(low)-T519I	2/4/21	ACE2_mut_panel	SARS2	250	60690	NA	92.923052	0.019505	0.000195069024725113	1.69999854803153	0.230448550447589
G896C	ACE2(low)-T519I	2/4/21	ACE2_mut_panel	SARS1	100	56629	NA	92.316658	0.212326	0.0021255173123204	0.831196857204707	-0.080296107536098
G897F	ACE2(low)-S692P	2/5/21	ACE2_mut_panel	SARS1	100	19284	NA	97.220494	0.213356	0.00213583928170336	0.996232471878677	-0.00163930668324479
G897F	ACE2(low)-S692P	2/4/21	ACE2_mut_panel	SARS2	250	32498	NA	91.688719	0.050341	0.000503536753355088	4.38825052204178	0.642291413167627
G897F	ACE2(low)-S692P	2/8/21	ACE2_mut_panel	SARS1	100	71059	NA	86.984056	0.44653	0.00447529922952083	0.795840571184923	-0.0991739247113602
G897F	ACE2(low)-S692P	2/9/21	ACE2_mut_panel	SARS1	100	165697	NA	93.206274	3.587154	0.0365307359881409	0.692781133770558	-0.159403947796289
G897F	ACE2(low)-S692P	2/12/21	ACE2_mut_panel	SARS2	250	141526	NA	97.157413	0.410173	0.00411016516825305	0.891509953797863	-0.0498738035201991
G897F	ACE2(low)-S692P	2/4/21	ACE2_mut_panel	SARS1	100	41733	NA	92.061438	0.29672	0.00297161086536064	1.16206704024756	0.065231183449949
G897F	ACE2(low)-S692P	2/5/21	ACE2_mut_panel	SARS2	250	18902	NA	96.465982	0.263244	0.00263591096291599	1.65958978364671	0.220000752669639
G897F	ACE2(low)-S692P	2/12/21	ACE2_mut_panel	VSVG	10	178472	NA	97.478596	13.40618	0.143941735552738	0.894491423596873	-0.0484238191015372
G897F	ACE2(low)-S692P	2/9/21	ACE2_mut_panel	VSVG	10	149969	NA	92.505118	49.314851	0.679537237432292	0.865508159454003	-0.0627288335203664
G897F	ACE2(low)-S692P	2/8/21	ACE2_mut_panel	SARS2	250	42081	NA	85.993679	0.044215	0.000442247777133782	0.731710562707317	-0.135660675604312
G897F	ACE2(low)-S692P	2/9/21	ACE2_mut_panel	SARS2	250	108801	NA	93.632411	0.624307	0.00626263945300508	0.893284783168374	-0.0490100640211522
G897F	ACE2(low)-S692P	2/8/21	ACE2_mut_panel	VSVG	10	61375	NA	87.066395	0.185265	0.00185436827858511	0.932097383438564	-0.0305387111647132
G897F	ACE2(low)-S692P	2/12/21	ACE2_mut_panel	SARS1	100	143854	NA	97.636493	2.093212	0.0211543027980588	0.664953499624976	-0.17720872396363
G897F	ACE2(low)-S692P	2/4/21	ACE2_mut_panel	VSVG	10	46424	NA	91.556092	1.87747	0.0189531821768607	1.58012978458539	0.198692759368623
G897F	ACE2(low)-S692P	2/5/21	ACE2_mut_panel	VSVG	10	17522	NA	96.87821	18.645066	0.206348702656434	1.19818063853537	0.0785222975234266
G898D	ACE2(low)-N720D	2/8/21	ACE2_mut_panel	SARS1	100	51568	NA	89.914288	0.480946	0.0048210626694105	0.857327537616467	-0.0668532263808082
G898D	ACE2(low)-N720D	2/5/21	ACE2_mut_panel	SARS2	250	17800	NA	95.219101	0.230102	0.00230367141460642	1.45040921273395	0.161490549655304
G898D	ACE2(low)-N720D	2/9/21	ACE2_mut_panel	VSVG	10	182604	NA	88.265865	52.834461	0.751506665985921	0.957173669764781	-0.0190092566038793
G898D	ACE2(low)-N720D	2/5/21	ACE2_mut_panel	SARS1	100	51928	NA	95.90587	0.182724	0.00182891143939976	0.853070256610004	-0.0690152000147028
G898D	ACE2(low)-N720D	2/4/21	ACE2_mut_panel	SARS2	250	83501	NA	92.111472	0.024703	0.000247060516936323	2.1530969391964	0.33306358356725
G898D	ACE2(low)-N720D	2/12/21	ACE2_mut_panel	SARS2	250	140783	NA	94.357984	0.392201	0.00392972125022399	0.852371003794653	-0.069371332662869
G898D	ACE2(low)-N720D	2/12/21	ACE2_mut_panel	VSVG	10	168097	NA	95.286055	15.852859	0.172603240973005	1.0726014810264	0.0304383922924877
G898D	ACE2(low)-N720D	2/12/21	ACE2_mut_panel	SARS1	100	150118	NA	95.755339	2.692944	0.0272986814398225	0.858092745095011	-0.0664657698363863
G898D	ACE2(low)-N720D	2/4/21	ACE2_mut_panel	SARS1	100	105577	NA	91.848603	0.206247	0.00206459982021456	0.807374690387402	-0.092924868992307
G898D	ACE2(low)-N720D	2/9/21	ACE2_mut_panel	SARS2	250	179266	NA	86.702442	0.593844	0.0059561426537075	0.849566965951391	-0.0708023827785461
G898D	ACE2(low)-N720D	2/5/21	ACE2_mut_panel	VSVG	10	16082	NA	95.311528	17.014614	0.186505665983195	1.08296042127426	0.0346125848466649
G898D	ACE2(low)-N720D	2/4/21	ACE2_mut_panel	VSVG	10	109814	NA	91.35083	2.17712	0.0220116894783462	1.83511802024691	0.26366399986537
G898D	ACE2(low)-N720D	2/9/21	ACE2_mut_panel	SARS1	100	170374	NA	87.194642	4.74498	0.0486124699579835	0.921903190338457	-0.0353146821017444
G898D	ACE2(low)-N720D	2/8/21	ACE2_mut_panel	VSVG	10	55719	NA	90.522084	0.146715	0.0014682273184153	0.738003803015933	-0.131941400203274
G898D	ACE2(low)-N720D	2/8/21	ACE2_mut_panel	SARS2	250	34119	NA	88.396495	0.072944	0.000729706170801728	1.20731802499669	0.0818216846032581
G899A	ACE2(low)-L731F	2/9/21	ACE2_mut_panel	SARS1	100	166752	NA	92.809681	6.747134	0.0698553933520137	1.32476111683342	0.122137572616753
G899A	ACE2(low)-L731F	2/4/21	ACE2_mut_panel	SARS2	250	51182	NA	91.430581	0.040602	0.000406102448438105	3.53912454152927	0.548895845696923
G899A	ACE2(low)-L731F	2/12/21	ACE2_mut_panel	SARS2	250	144643	NA	96.790719	0.528568	0.00529969862700241	1.14952413946656	0.0605180956810236
G899A	ACE2(low)-L731F	2/4/21	ACE2_mut_panel	VSVG	10	63418	NA	90.726608	2.726941	0.0276481210559513	2.30502820901852	0.362676244669754
G899A	ACE2(low)-L731F	2/5/21	ACE2_mut_panel	SARS2	250	24052	NA	96.565774	0.297081	0.00297523161538561	1.87322867211506	0.272590796582847
G899A	ACE2(low)-L731F	2/12/21	ACE2_mut_panel	VSVG	10	179641	NA	96.496345	13.084738	0.140236541979736	0.871466385993361	-0.0597493597406055
G899A	ACE2(low)-L731F	2/9/21	ACE2_mut_panel	SARS2	250	134878	NA	92.871336	1.04101	0.0104646640998385	1.49264942864762	0.173957819056772
G899A	ACE2(low)-L731F	2/5/21	ACE2_mut_panel	SARS1	100	18818	NA	96.838134	0.257916	0.00258249176315264	1.20456729813494	0.0808310686699208
G899A	ACE2(low)-L731F	2/9/21	ACE2_mut_panel	VSVG	10	184994	NA	90.864569	47.92854	0.652553180028344	0.831139296981445	-0.0803261833872267
G899A	ACE2(low)-L731F	2/12/21	ACE2_mut_panel	SARS1	100	158165	NA	96.955079	3.71049	0.0378108035431141	1.1885253973926	0.0750084665266392
G899A	ACE2(low)-L731F	2/5/21	ACE2_mut_panel	VSVG	10	17659	NA	96.149272	18.905707	0.20955759725649	1.21681334778622	0.0852239650473309
G899A	ACE2(low)-L731F	2/4/21	ACE2_mut_panel	SARS1	100	70751	NA	91.930856	0.301344	0.00301798955248469	1.18020371631947	0.0719569778461924
G899A	ACE2(low)-L731F	2/8/21	ACE2_mut_panel	SARS1	100	57656	NA	85.248717	0.677504	0.00679809477384863	1.20890232145845	0.0823912115594027
G899A	ACE2(low)-L731F	2/8/21	ACE2_mut_panel	VSVG	10	68644	NA	85.88369	0.173016	0.00173165845544071	0.870417345877538	-0.0602724628390982
G899A	ACE2(low)-L731F	2/8/21	ACE2_mut_panel	SARS2	250	42296	NA	84.778702	0.036254	0.000362605733513654	0.599940709775267	-0.221891667432618
G900A	ACE2(low)-G751E	2/9/21	ACE2_mut_panel	VSVG	10	181226	NA	90.741395	49.995439	0.693055964720236	0.882726595955527	-0.0541737882164222
G900A	ACE2(low)-G751E	2/4/21	ACE2_mut_panel	SARS2	250	68154	NA	92.395164	0.022232	0.000222344716754619	1.93770228860262	0.287287052204394
G900A	ACE2(low)-G751E	2/8/21	ACE2_mut_panel	VSVG	10	64664	NA	86.949462	0.172521	0.00172669988859914	0.867924924478829	-0.0615178396791433
G900A	ACE2(low)-G751E	2/8/21	ACE2_mut_panel	SARS1	100	59543	NA	86.488756	0.186415	0.00186588968997611	0.331810375235544	-0.479110038332461
G900A	ACE2(low)-G751E	2/9/21	ACE2_mut_panel	SARS2	250	152650	NA	92.592204	0.400447	0.00401250935941697	0.572332732865206	-0.242351415202539
G900A	ACE2(low)-G751E	2/12/21	ACE2_mut_panel	SARS1	100	158718	NA	96.906463	0.785395	0.00788495471163583	0.247851620539714	-0.605808237181849
G900A	ACE2(low)-G751E	2/4/21	ACE2_mut_panel	VSVG	10	74209	NA	89.462195	2.608866	0.0264350061768281	2.20389063039246	0.343190038548351
G900A	ACE2(low)-G751E	2/5/21	ACE2_mut_panel	SARS2	250	23647	NA	96.663425	0.100621	0.00100671656912051	0.633836482584375	-0.198022767150944
G900A	ACE2(low)-G751E	2/12/21	ACE2_mut_panel	SARS2	250	125148	NA	96.861316	0.239234	0.00239520621756158	0.519529044926988	-0.284390167646921
G900A	ACE2(low)-G751E	2/12/21	ACE2_mut_panel	VSVG	10	183712	NA	96.024212	13.382613	0.143669616899983	0.892800407435678	-0.0492456202131427
G900A	ACE2(low)-G751E	2/4/21	ACE2_mut_panel	SARS1	100	86142	NA	92.609877	0.081478	0.000815112113636168	0.318754697125581	-0.496543406806802
G900A	ACE2(low)-G751E	2/5/21	ACE2_mut_panel	SARS1	100	18810	NA	96.35832	0.055172	0.00055187225348267	0.257413122774776	-0.589369316781281
G900A	ACE2(low)-G751E	2/8/21	ACE2_mut_panel	SARS2	250	39418	NA	86.006393	0.020648	0.000206501319930019	0.341661857488748	-0.466403502344861
G900A	ACE2(low)-G751E	2/5/21	ACE2_mut_panel	VSVG	10	20233	NA	96.169624	17.016137	0.186524018780587	1.08306698829511	0.0346553188111016
G900A	ACE2(low)-G751E	2/9/21	ACE2_mut_panel	SARS1	100	172880	NA	93.331212	1.133554	0.0114002769170989	0.216198676382814	-0.665146969223595
